# Supplementary material for: The anti-malarial atovaquone increases radiosensitivity by alleviating tumour hypoxia
Source: Nat Commun. 2016 Jul 25;7:12308. doi: 10.1038/ncomms12308 (PMC4962491; doi:10.1038/ncomms12308)
Supplement: Supplementary Data 1 — The OCR screen results. [file ncomms12308-s2.xls]

## Sheet: Primary Screen 2 uM
		Z SCORE
RANK	COMPOUND	REPEAT 1	REPEAT 2
1	GENTIAN VIOLET	-7.01023	-7.15737
2	GRAMICIDIN (gramicidin A shown)	-6.75472	-6.89483
3	PYRVINIUM PAMOATE	-6.81537	-6.73566
4	CETYLPYRIDINIUM CHLORIDE	-6.18468	-6.67071
5	BENZALKONIUM CHLORIDE	-5.56788	-5.91118
6	LANATOSIDE C	-4.28054	-4.93465
7	CETRIMONIUM BROMIDE	-4.39348	-4.78719
8	BENZETHONIUM CHLORIDE	-4.14056	-4.1012
9	CHLOROQUINE DIPHOSPHATE	-3.32153	-3.83179
10	PIROCTONE OLAMINE	-3.46358	-3.45518
11	DACTINOMYCIN	-3.36069	-3.69333
12	HYDROQUINIDINE	-3.38085	-3.22143
13	CHLOROTHIAZIDE	-3.23832	-3.66208
14	CHLORAMPHENICOL SODIUM SUCCINATE	-3.24628	-3.3436
15	CHLORAMPHENICOL	-3.24576	-3.16389
16	HEXACHLOROPHENE	-2.76009	-3.77698
17	TROPISETRON HYDROCHLORIDE	-1.66768	-4.50279
18	SODIUM CYCLAMATE	-3.11135	-3.42128
19	CHLORHEXIDINE DIHYDROCHLORIDE	-2.95777	-3.45277
20	DAUNORUBICIN	-3.84316	-2.14598
21	AMSACRINE	-1.63792	-3.84791
22	BERBERINE CHLORIDE	-3.10639	-3.14827
23	METHYLBENZETHONIUM CHLORIDE	-3.15343	-2.80222
24	CHLORAMBUCIL	-2.80776	-3.15247
25	QUINACRINE HYDROCHLORIDE	-3.17049	-2.49309
26	CHLORAMPHENICOL PALMITATE	-2.50717	-3.11246
27	CHLORCYCLIZINE HYDROCHLORIDE	-2.79248	-2.93524
28	CLOFOCTOL	-2.93893	-2.37014
29	TENIPOSIDE	-2.94911	-2.13404
30	GABOXADOL HYDROCHLORIDE	-2.1612	-2.30662
31	MONENSIN SODIUM (monensin A is shown)	-1.66489	-2.36627
32	EPIRUBICIN HYDROCHLORIDE	-2.00112	-1.96946
33	NONOXYNOL-9	-1.45767	-2.72234
34	RAMIFENAZONE	-1.53072	-2.34149
35	GENISTEIN	-1.46746	-2.33311
36	MERCAPTOPURINE	-1.22475	-2.36341
37	THIOGUANINE	-1.62555	-1.58974
38	CHLOROACETOXYQUINOLINE	-1.30356	-2.00663
39	ACRISORCIN	-1.36404	-1.876
40	MITOMYCIN	-1.24814	-2.09298
41	ACRIFLAVINIUM HYDROCHLORIDE	-1.9236	-1.28985
42	METHOXSALEN	-1.12029	-2.10294
43	ETHACRIDINE LACTATE	-1.57444	-1.31974
44	METHYLENE BLUE	-1.61047	-1.28997
45	PODOFILOX	-1.30314	-1.5362
46	OLSALAZINE SODIUM	-1.29308	-1.52464
47	IVERMECTIN	-0.704308	-2.40889
48	ACONITINE	-1.11028	-1.6772
49	LOPERAMIDE HYDROCHLORIDE	-1.29239	-1.47233
50	ISOPROPAMIDE IODIDE	-0.909678	-2.08453
51	ISOXSUPRINE HYDROCHLORIDE	-1.09269	-1.66834
52	2-THIOURACIL	-1.25657	-1.44749
53	HOMIDIUM BROMIDE	-1.09329	-1.64838
54	ELLAGIC ACID	-0.562535	-2.70804
55	TETRAHYDROZOLINE HYDROCHLORIDE	-1.49372	-1.17472
56	EXEMESTANE	-0.645622	-2.35607
57	DROFENINE HYDROCHLORIDE	-1.38985	-1.2314
58	SANGUINARIUM CHLORIDE	-1.46718	-1.15357
59	NORETHINDRONE ACETATE	-0.835281	-1.95039
60	METHYLTHIOURACIL	-0.70567	-2.11857
61	ETICLOPRIDE HYDROCHLORIDE	-1.46281	-1.11539
62	MITOMYCIN C	-0.971576	-1.65893
63	VANCOMYCIN HYDROCHLORIDE	-1.08717	-1.44075
64	IMIPRAMINE HYDROCHLORIDE	-1.11124	-1.39056
65	HYDROXYPROGESTERONE	-0.601438	-2.27835
66	INDOMETHACIN	-0.292408	-2.92015
67	PROGESTERONE	-0.723821	-1.91723
68	PROTOPORPHYRIN IX	-1.2632	-1.22172
69	CEPHARANTHINE	-0.492935	-2.3548
70	ECONAZOLE NITRATE	-0.881661	-1.64213
71	ENILCONAZOLE SULFATE	-0.692161	-1.90763
72	IFENPRODIL TARTRATE	-1.80614	-0.745971
73	FUSIDIC ACID	-0.595241	-2.04845
74	FUROSEMIDE	-0.897617	-1.53089
75	LEVODOPA	-0.583168	-2.04257
76	CHLORQUINALDOL	-0.817569	-1.6218
77	OCTOPAMINE HYDROCHLORIDE	-1.2595	-1.1184
78	PRAVASTATIN SODIUM	-0.740119	-1.6756
79	SULFINPYRAZONE	-1.02038	-1.30603
80	NEOMYCIN SULFATE	-0.63851	-1.80539
81	DIPHENYLPYRALINE HYDROCHLORIDE	-1.64553	-0.731859
82	PRIMIDONE	-1.86383	-0.579186
83	INOSINE	-0.913992	-1.41223
84	MEPENZOLATE BROMIDE	-0.958751	-1.35344
85	NITROFURAZONE	-0.615039	-1.78805
86	PUROMYCIN DIHYDROCHLORIDE	-0.626359	-1.74619
87	SULFISOXAZOLE	-1.24279	-1.05424
88	CEFMETAZOLE SODIUM	0.132262	-3.01253
89	CLOFARABINE	-1.12945	-1.09831
90	DEQUALINIUM CHLORIDE	-0.75226	-1.50343
91	N-METHYL (-)EPHEDRINE [1R,2S]	-1.35419	-0.901677
92	SPIRONOLACTONE	-1.17084	-1.04597
93	MOXISYLYTE HYDROCHLORIDE	-1.51613	-0.767311
94	DICLAZURIL	-0.0102527	-2.38226
95	PIROMIDIC ACID	-1.03437	-1.12117
96	NITROMIDE	-0.218493	-2.21645
97	ALEXIDINE HYDROCHLORIDE	-0.682925	-1.47045
98	QUININE ETHYL CARBONATE	-1.40587	-0.758517
99	RUTIN	-0.115739	-2.30711
100	INDAPAMIDE	-0.983976	-1.14073
101	CITIOLONE	-1.08908	-1.03325
102	TAMOXIFEN CITRATE	-1.05385	-1.04313
103	BUTYLATED HYDROXYANISOLE	-2.15443	-0.0910431
104	MICONAZOLE NITRATE	-0.8603	-1.2269
105	STREPTOZOSIN	-0.552117	-1.5734
106	PANTETHINE	-1.06715	-1.01705
107	PENTAMIDINE ISETHIONATE	-0.904789	-1.16735
108	GEMIFLOXACIN MESYLATE	-0.768797	-1.31381
109	HALAZONE	-0.524332	-1.59748
110	KETOCONAZOLE	-0.992131	-1.04902
111	THIOPHANATE	-1.74504	-0.263769
112	PHENAZOPYRIDINE HYDROCHLORIDE	-1.52707	-0.52176
113	MEDROXYPROGESTERONE ACETATE	-0.926506	-1.10261
114	ETHISTERONE	-1.30554	-0.738513
115	SULFATHIAZOLE	-0.763874	-1.25388
116	LEVOMENTHOL	-1.40262	-0.615344
117	FLOXURIDINE	-0.538298	-1.47661
118	AMOXAPINE	-1.88448	-0.0578669
119	TETRACAINE HYDROCHLORIDE	-1.0147	-0.987008
120	LOVASTATIN	-0.570126	-1.44043
121	ETHAVERINE HYDROCHLORIDE	-0.801007	-1.1952
122	ORPHENADRINE CITRATE	-1.62553	-0.319698
123	PROPOXUR	-0.965494	-1.04201
124	AZACITIDINE	-0.300494	-1.67603
125	PRIDINOL METHANESULFONATE	-1.54695	-0.370205
126	FLURBIPROFEN	-0.592783	-1.378
127	SULFAPYRIDINE	-1.15632	-0.819759
128	BROXALDINE	-0.545827	-1.41801
129	DOXYLAMINE SUCCINATE	-1.18023	-0.769435
130	PALMIDROL	-0.892979	-1.06663
131	HEPTAMINOL HYDROCHLORIDE	-0.984791	-0.977475
132	HYDROCHLOROTHIAZIDE	-0.858194	-1.0888
133	ZILEUTON	-0.539578	-1.40741
134	TESTOSTERONE PROPIONATE	-0.83432	-1.0969
135	BORNYL ACETATE	-1.40468	-0.477904
136	IODIXANOL	-0.764243	-1.1341
137	PYRILAMINE MALEATE	-0.465921	-1.44699
138	ANIRACETAM	-0.515584	-1.40035
139	AMINOTHIAZOLE	-0.718226	-1.1495
140	SALINOMYCIN, SODIUM	-0.521268	-1.38375
141	PAMABROM	-0.999015	-0.89533
142	SULFASALAZINE	-1.36872	-0.48111
143	OROTIC ACID	-0.156098	-1.70275
144	DIFLUNISAL	-1.35433	-0.498693
145	METACETAMOL	-1.34562	-0.522803
146	SPARTEINE SULFATE	-0.572223	-1.29806
147	COLCHICINE	-1.8076	0.258347
148	DOXEPIN HYDROCHLORIDE	-1.28094	-0.573201
149	PYRIDOSTIGMINE BROMIDE	-0.758096	-1.09971
150	BUTOCONAZOLE	-0.345972	-1.46298
151	BETAXALOL HYDROCHLORIDE	-0.260375	-1.53402
152	TACRINE HYDROCHLORIDE	-0.388508	-1.42977
153	LASALOCID SODIUM	-1.74514	0.257199
154	LINCOMYCIN HYDROCHLORIDE	-0.628717	-1.16771
155	OXELAIDIN CITRATE	-1.09542	-0.734918
156	TENATOPRAZOLE	-1.26172	-0.552418
157	LEVONORGESTREL	-0.523739	-1.3019
158	GUANETHIDINE MONOSULFATE	-0.0142849	-1.78598
159	ADELMIDROL	-0.619241	-1.18945
160	THIOSTREPTON	-0.379035	-1.42038
161	ACETYLCYSTEINE	-0.54495	-1.27914
162	OXIDOPAMINE HYDROCHLORIDE	0.032431	-1.83502
163	PENICILLAMINE	-0.972259	-0.869059
164	THONZONIUM BROMIDE	-0.789736	-1.03197
165	DOPAMINE HYDROCHLORIDE	-1.51939	-0.151719
166	BUTYL PARABEN	-2.0451	0.776236
167	MINAPRINE HYDROCHLORIDE	-1.59332	0.00368843
168	SULFAPHENAZOLE	-0.184284	-1.54622
169	CEPHALOSPORIN C SODIUM	-1.15455	-0.619257
170	ATROPINE OXIDE	-0.10667	-1.63959
171	HYOSCYAMINE	-0.820624	-0.983727
172	AZILSARTAN KAMEDOXOMIL	-0.78227	-1.00389
173	MOGUISTEINE	-0.495295	-1.28264
174	CHLOROXINE	-0.249752	-1.4445
175	BRONOPOL	-0.958287	-0.824279
176	AMINOLEVULINIC ACID HYDROCHLORIDE	-0.378959	-1.34111
177	LACTOSE MONOHYDRATE	-0.826816	-0.94297
178	GATIFLOXACIN	-0.140113	-1.50977
179	LOXOPROFEN	-0.453854	-1.27339
180	METHYLERGONOVINE MALEATE	0.305386	-1.92039
181	DIETHYLCARBAMAZINE CITRATE	-1.66256	0.413336
182	PIPEMIDIC ACID	-0.857125	-0.884322
183	SULINDAC	-1.01637	-0.670777
184	EBSELEN	-0.451169	-1.24671
185	LIPOAMIDE	-0.698182	-1.02495
186	DIENESTROL	-1.54541	0.160678
187	GALLAMINE TRIETHIODIDE	-1.01597	-0.656761
188	DIMETHADIONE	-1.23037	-0.446076
189	DIMINAZENE ACETURATE	-0.740605	-0.975103
190	SULFACETAMIDE	-1.00361	-0.662114
191	HEXESTROL	-0.753347	-0.96881
192	CLARITHROMYCIN	0.308473	-1.871
193	ETHENZAMIDE	-0.673034	-0.997251
194	TETRACYCLINE HYDROCHLORIDE	-0.847058	-0.83679
195	CLOFIBRIC ACID	-0.620191	-1.03669
196	ENROFLOXACIN	-0.486068	-1.14374
197	GLUCOSAMINE HYDROCHLORIDE	0.273054	-1.75576
198	MECLIZINE HYDROCHLORIDE	-0.63678	-1.00196
199	DIETHYLTOLUAMIDE	-1.12761	-0.446883
200	HALOPERIDOL	-0.708492	-0.955426
201	METHICILLIN SODIUM	-0.449786	-1.16081
202	GLYCOPYRROLATE	0.464208	-1.88733
203	MELPERONE HYDROCHLORIDE	-1.0619	-0.525913
204	FLUDROCORTISONE ACETATE	-0.74591	-0.900107
205	BENZOCAINE	0.1672	-1.65555
206	METHACYCLINE HYDROCHLORIDE	-1.23244	-0.313347
207	PERPHENAZINE	0.205107	-1.66746
208	SEVOFLURANE	-0.880652	-0.763473
209	PYRANTEL PAMOATE	-1.05836	-0.518903
210	MESTRANOL	-0.655108	-0.974097
211	PANTOPRAZOLE	-0.188733	-1.32848
212	beta-NAPHTHOL	-0.0980182	-1.39286
213	ARIPIPRAZOLE	-0.721069	-0.875755
214	BERGAPTEN	-0.919785	-0.6552
215	BROMPERIDOL	0.0377905	-1.45104
216	ETIDRONATE DISODIUM	-0.194089	-1.30462
217	RESERPINE	-0.694238	-0.890725
218	LACTULOSE	-0.980374	-0.569015
219	ATRACURIUM BESYLATE	-0.646905	-0.909916
220	MIANSERIN HYDROCHLORIDE	-0.11759	-1.33997
221	MEPARTRICIN	-0.328761	-1.1583
222	LEUCOVORIN CALCIUM	0.0147022	-1.42871
223	TOLFENAMIC ACID	0.255974	-1.61688
224	IMIQUIMOD	-0.0262819	-1.38852
225	CYCLOPENTOLATE HYDROCHLORIDE	-1.54081	0.712324
226	RETINYL ACETATE	-0.599961	-0.960392
227	D-PHENYLALANINE	-0.451849	-1.07373
228	ISONIAZID	-0.341656	-1.12435
229	CANDICIDIN	-0.384383	-1.11329
230	RANITIDINE HYDROCHLORIDE	-0.712292	-0.819039
231	PASINIAZID	-0.541803	-0.987397
232	PREGABALIN	-0.0935448	-1.31719
233	TRANYLCYPROMINE SULFATE	-0.882992	-0.629108
234	ROLITETRACYCLINE	-0.570563	-0.969211
235	FELBINAC	-1.36148	0.269011
236	OLANZAPINE	-0.710226	-0.784827
237	HYDROXYTOLUIC ACID	-1.09901	-0.251996
238	BETAMETHASONE SODIUM PHOSPHATE	-0.477894	-1.02615
239	GUAIFENESIN	-0.215557	-1.1651
240	SOTALOL HYDROCHLORIDE	0.152002	-1.43601
241	KANAMYCIN A SULFATE	-0.879353	-0.589865
242	OLTIPRAZ	-0.625842	-0.838673
243	EFLOXATE	-0.820911	-0.638141
244	MECLOFENOXATE HYDROCHLORIDE	-1.16624	-0.0864919
245	MIGLITOL	0.0519171	-1.33781
246	PHENTOLAMINE HYDROCHLORIDE	-0.987435	-0.367822
247	TERBUTALINE HEMISULFATE	-0.773131	-0.666692
248	BLEOMYCIN (bleomycin B2 shown)	-1.0042	-0.316396
249	HOMOSALATE	-0.450037	-0.995822
250	PIMOZIDE	-0.627379	-0.805371
251	CEFONICID SODIUM	-0.6303	-0.794601
252	RISPERIDONE	-0.290743	-1.07652
253	BARBITAL	-0.826925	-0.58135
254	NALBUPHINE HYDROCHLORIDE	-1.00905	-0.278836
255	ACETARSOL	-0.244944	-1.11111
256	BETAMETHASONE ACETATE	-0.442939	-0.990011
257	URSODIOL	-1.29424	0.291847
258	FlUMAZENIL	-0.60498	-0.821839
259	ERGOCALCIFEROL	-1.17178	0.0286348
260	CEFPIRAMIDE	-0.429555	-0.991039
261	MECYSTEINE HYDROCHLORIDE	-0.603154	-0.821701
262	DOCOSANOL	-0.291255	-1.06371
263	ATORVASTATIN CALCIUM	-0.512012	-0.916383
264	CIPROFIBRATE	-0.798878	-0.611269
265	ERYTHROMYCIN ETHYLSUCCINATE	-0.911083	-0.452206
266	PROPAFENONE HYDROCHLORIDE	-0.472307	-0.970822
267	CARNITINE (dl) HYDROCHLORIDE	-0.85578	-0.535079
268	NADIFLOXACIN	-0.16065	-1.12467
269	TRAMADOL HYDROCHLORIDE	-0.420982	-0.983243
270	DIPYRIDAMOLE	-0.918135	-0.417233
271	CYCLOPHOSPHAMIDE	-1.38288	0.828315
272	HOMATROPINE METHYLBROMIDE	-0.141347	-1.12924
273	COLISTIMETHATE SODIUM	-0.803158	-0.570382
274	BENAZEPRIL HYDROCHLORIDE	-0.15719	-1.12399
275	CLOZAPINE	2.31133	-1.88154
276	IRSOGLADINE MALEATE	-0.615351	-0.770102
277	ESTRADIOL CYPIONATE	-0.543701	-0.841551
278	DYCLONINE HYDROCHLORIDE	-0.910627	-0.4067
279	DICLOFENAC SODIUM	-1.35349	0.644378
280	ACEGLUTAMIDE	-0.672413	-0.688627
281	STREPTOMYCIN SULFATE	-0.817039	-0.531138
282	BROMOPRIDE	-0.587311	-0.777285
283	HYDROCORTISONE HEMISUCCINATE	-0.93288	-0.336711
284	DIACERIN	-0.763605	-0.581472
285	PIPAMPERONE	-0.565813	-0.802511
286	ACYCLOVIR	2.3863	-1.83924
287	Lapatinib Ditosylate	-1.33487	0.614233
288	SULFAMETHIZOLE	-0.761327	-0.57911
289	AZELASTINE HYDROCHLORIDE	-0.256616	-1.03251
290	ISOPROTERENOL HYDROCHLORIDE	-0.122812	-1.118
291	SULFAMETHOXAZOLE	-0.807483	-0.520558
292	TOLPERISONE HYDROCHLORIDE	-0.186737	-1.06702
293	BISOPROLOL FUMARATE	-0.860523	-0.414125
294	TOPIRAMATE	-0.409239	-0.922251
295	LORGLUMIDE SODIUM	-0.900564	-0.341454
296	OXYPHENCYCLIMINE HYDROCHLORIDE	-0.245804	-1.02315
297	PYRETHRINS	0.271872	-1.33871
298	PENTYLENETETRAZOL	-0.677071	-0.635682
299	SUXIBUZONE	-0.271773	-0.994469
300	METITEPINE MALEATE	-0.736521	-0.562484
301	BENZOXIQUINE	0.341978	-1.37789
302	LOXAPINE SUCCINATE	-0.776248	-0.508836
303	FLUOROMETHOLONE	-0.176786	-1.048
304	TRIMEBUTINE MALEATE	-0.522847	-0.78877
305	PEFLOXACINE MESYLATE	0.071114	-1.20956
306	SURAMIN HEXASODIUM	-0.640885	-0.648287
307	ADRENOLONE HYDROCHLORIDE	-0.346314	-0.948982
308	PENBUTOLOL SULFATE	0.0991342	-1.22385
309	BUCLADESINE	-0.414556	-0.882141
310	TRANDOLAPRIL	-0.975253	-0.153903
311	INOSITOL	-0.988616	-0.09999
312	NIKETHAMIDE	-0.377473	-0.909276
313	DEXAMETHASONE SODIUM PHOSPHATE	-0.98537	-0.10528
314	SULFAMERAZINE	-0.859741	-0.34698
315	ACESULFAME POTASSIUM	0.179546	-1.24991
316	SULFABENZAMIDE	-0.621605	-0.663591
317	CLINDAMYCIN HYDROCHLORIDE	-1.34415	1.1932
318	GEMFIBROZIL	-0.189481	-1.02578
319	ASPIRIN	-1.18038	0.45821
320	TOLTRAZURIL	-0.807957	-0.409807
321	Mercaptopurine	-0.63138	-0.621527
322	PHENYTOIN SODIUM	-0.97646	-0.0927661
323	SACCHARIN	0.188297	-1.22881
324	TERBINAFINE HYDROCHLORIDE	-0.377176	-0.877644
325	PRALIDOXIME CHLORIDE	-0.451036	-0.819482
326	DEFEROXAMINE MESYLATE	-1.10851	0.305382
327	HYDROFLUMETHIAZIDE	-0.554451	-0.704899
328	OXEDRINE	-0.713632	-0.499595
329	Carmustine	-1.00472	0.0734466
330	DOXYCYCLINE HYDROCHLORIDE	-0.767089	-0.419483
331	CAMYLOFINE DIHYDROCHLORIDE	-0.845461	-0.301479
332	HYMECHROME	-0.717507	-0.468269
333	DIETHYLSTILBESTROL	-0.983167	0.00717303
334	DIPHENHYDRAMINE HYDROCHLORIDE	-0.934265	-0.0887279
335	BUTYLATED HYDROXYTOLUENE	-0.332742	-0.857289
336	BETAINE HYDROCHLORIDE	-0.212733	-0.968883
337	LEVOSIMENDAN	0.0103528	-1.07926
338	DIMENHYDRINATE	-0.990822	0.104761
339	THIODIGLYCOL	-1.05309	0.263108
340	VIGABATRIN	-0.28512	-0.881224
341	OXICONAZOLE NITRATE	0.499695	-1.3267
342	FLUDARABINE PHOSPHATE	-0.260717	-0.897623
343	TELENZEPINE HYDROCHLORIDE	-0.290452	-0.876453
344	ACEDAPSONE	0.221725	-1.18301
345	ALRESTATIN	-0.226211	-0.918616
346	SPECTINOMYCIN HYDROCHLORIDE	-0.852243	-0.215023
347	CLOPERASTINE HYDROCHLORIDE	-0.260416	-0.881745
348	HYDROCORTISONE ACETATE	0.426152	-1.28419
349	ETOPOSIDE	-0.335516	-0.825267
350	RIFAMPIN	-0.656513	-0.487363
351	PITAVASTATIN CALCIUM	-0.270469	-0.870743
352	CROMOLYN SODIUM	-1.23297	1.26121
353	TIOXOLONE	-0.131545	-0.977928
354	SALICYLANILIDE	-0.135023	-0.97568
355	RESORCINOL MONOACETATE	1.67688	-1.50277
356	AMBROXOL HYDROCHLORIDE	0.028178	-1.04498
357	REBAMIPIDE	-0.471128	-0.711421
358	MONTELUKAST SODIUM	-0.919235	-0.000419527
359	HYDROXYZINE PAMOATE	0.155283	-1.11781
360	PIDOTIMOD	-0.823561	-0.179553
361	CINTRIAMIDE	0.00562464	-1.02976
362	SULFAMETHAZINE	-0.720609	-0.340505
363	TENOFOVIR	-0.156766	-0.930075
364	PRILOCAINE HYDROCHLORIDE	0.826614	-1.36914
365	FLUTICASONE PROPIONATE	-1.17823	1.35403
366	ACETAMINOSALOL	-0.644792	-0.422252
367	METFORMIN HYDROCHLORIDE	-0.214227	-0.873895
368	FENIPENTOL	-0.364017	-0.766908
369	CHLORMIDAZOLE	0.186219	-1.11127
370	AMOROLFINE HYDROCHLORIDE	-0.37716	-0.762246
371	ESTRADIOL	-0.9734	0.20658
372	CAMPHOR (1R)	-0.483551	-0.654963
373	PHENYLBUTAZONE	-0.34769	-0.766162
374	SULISOBENZONE	-0.277822	-0.799852
375	ACTINOQUINOL SODIUM	-0.314261	-0.771962
376	METICRANE	-0.487401	-0.642937
377	DICUMAROL	-1.13603	1.11892
378	LINDANE	0.145548	-1.07548
379	PANTHENOL (dl)	-0.0264281	-0.979617
380	CEFPODOXIME PROXETIL	-0.303978	-0.76949
381	ALVERINE CITRATE	0.270291	-1.12133
382	Bortezomib	-0.399077	-0.714274
383	AZATADINE MALEATE	-0.513587	-0.593652
384	TILMICOSIN	-0.899524	0.0478693
385	IBUPROFEN	-0.408144	-0.699526
386	DEXTROAMPHETAMINE SULFATE	0.433365	-1.19843
387	LACITOL	-0.00459057	-0.984958
388	NABUMETONE	1.0179	-1.36069
389	PYRITINOL	-0.644736	-0.384784
390	RIVASTIGMINE TARTRATE	-0.395676	-0.700247
391	MOLSIDOMINE	0.355465	-1.14227
392	DANTROLENE SODIUM	-0.311528	-0.748607
393	FURAZOLIDONE	-0.164253	-0.846206
394	PRIMAQUINE PHOSPHATE	-0.611671	-0.412493
395	SULFADIAZINE	-0.529227	-0.528647
396	CORTISONE ACETATE	-0.630304	-0.360632
397	RIFAXIMIN	0.161475	-1.04154
398	DIBENZOTHIOPHENE	-0.890182	0.134889
399	THYMOPENTIN	-1.07258	0.964762
400	OXYQUINOLINE SULFATE	-0.58998	-0.396727
401	CARISOPRODOL	0.727634	-1.23969
402	DANAZOL	-1.04005	0.884106
403	ANTIPYRINE	-0.581908	-0.417053
404	DIOXYBENZONE	-0.988397	0.563938
405	TRIACETIN	-0.556972	-0.449664
406	ROSIGLITAZONE MALEATE	-0.00453453	-0.925151
407	SPARFLOXACIN	-0.636914	-0.302055
408	APOMORPHINE HYDROCHLORIDE	-0.463152	-0.571919
409	MODAFINIL	-0.0633428	-0.879122
410	MEBHYDROLIN NAPHTHALENESULFONATE	-0.658775	-0.247686
411	DICYCLOMINE HYDROCHLORIDE	-0.90917	0.274247
412	ALGESTONE ACETOPHENIDE	-0.921825	0.379896
413	PHENELZINE SULFATE	-0.948733	0.434947
414	CICLOPIROX OLAMINE	-0.778176	-0.0134154
415	HISTAMINE DIHYDROCHLORIDE	0.421891	-1.11447
416	CLIDINIUM BROMIDE	-0.872421	0.221099
417	MELOXICAM SODIUM	0.373489	-1.094
418	FLORFENICOL	-0.498045	-0.499704
419	CARBARIL	-0.659597	-0.211331
420	DESOXYCORTICOSTERONE ACETATE	0.0566639	-0.946406
421	PROPOXYCAINE HYDROCHLORIDE	-0.540232	-0.417297
422	TELITHROMYCIN	0.787795	-1.21055
423	BAMBUTEROL HYDROCHLORIDE	-0.10563	-0.823789
424	BENFOTIAMINE	-0.325426	-0.640921
425	PAZUFLOXACIN MESYLATE	-0.414673	-0.562053
426	MEFENAMIC ACID	-0.0459395	-0.846316
427	CARSALAM	0.265058	-1.03313
428	ANISINDIONE	0.047141	-0.908142
429	CLOXYQUIN	-0.972083	0.610451
430	CHLORMADINONE ACETATE	0.2238	-1.00182
431	THIOCTIC ACID	-0.704585	-0.0823701
432	TAURINE	-0.584814	-0.298873
433	TERFENADINE	1.95959	-1.32441
434	GLIMEPIRIDE	-0.297789	-0.624176
435	SALICYL ALCOHOL	-0.261067	-0.646589
436	FLUOCINOLONE ACETONIDE	0.0182334	-0.857129
437	TRIMIPRAMINE MALEATE	-0.368014	-0.56163
438	BUSULFAN	-0.531761	-0.361586
439	DENATONIUM BENZOATE	1.2986	-1.24371
440	AJMALINE	0.0742198	-0.893457
441	ENTACAPONE	0.436326	-1.06205
442	ARECOLINE HYDROBROMIDE	0.151277	-0.949284
443	INDOPROFEN	-0.059791	-0.790797
444	AMCINONIDE	1.28111	-1.2365
445	BENZOCLIDINE	1.50976	-1.26449
446	LEVOFLOXACIN	-0.0632169	-0.784021
447	ETHOPABATE	-0.684817	-0.0441731
448	PROBUCOL	-0.203953	-0.678604
449	ALTRENOGEST	-0.306186	-0.577309
450	RUFLOXACIN HYDROCHLORIDE	-0.621753	-0.152445
451	FLOPROPIONE	-0.444844	-0.459715
452	PYRIMETHAMINE	-0.575876	-0.24113
453	TRETINOIN	0.0300553	-0.829426
454	PIMETHIXENE MALEATE	-0.258282	-0.60596
455	CEFOTETAN	-0.26271	-0.593059
456	GABAPENTIN	0.667362	-1.10868
457	PHENOXYBENZAMINE HYDROCHLORIDE	-0.64217	-0.0667512
458	FINASTERIDE	-0.66029	-0.0295497
459	PIRACETAM	0.0648376	-0.845497
460	TYROSINE	-0.701134	0.0439889
461	RIBOFLAVIN 5-PHOSPHATE SODIUM	1.28806	-1.20833
462	LOBENDAZOLE	-0.401326	-0.474606
463	CORTISONE	0.00401484	-0.794024
464	VALSARTAN	-0.0486815	-0.767686
465	NIFUROXAZIDE	-0.109201	-0.726576
466	SIROLIMUS	0.681144	-1.0889
467	FLUCONAZOLE	-0.207687	-0.634815
468	MEPIVACAINE HYDROCHLORIDE	-0.41424	-0.432818
469	FOMEPIZOLE	0.523043	-1.03983
470	GLUTATHIONE	-0.0739181	-0.74054
471	TICARCILLIN DISODIUM	-0.622136	-0.0751191
472	BETAMIPRON	-0.686248	0.0766091
473	PREDNICARBATE	0.705611	-1.08415
474	AZELAIC ACID	-0.556652	-0.198986
475	HYDRASTININE HYDROCHLORIDE	-0.0412828	-0.754822
476	NATEGLINIDE	-0.494983	-0.31476
477	TANNIC ACID	-0.095399	-0.702771
478	CIANIDANOL	-0.205022	-0.604665
479	MEPRYLCAINE HYDROCHLORIDE	-0.247021	-0.55975
480	NADIDE	1.91692	-1.21959
481	CLOMIPHENE CITRATE	-0.772816	0.353135
482	SISOMICIN SULFATE	-0.552559	-0.174854
483	VALPROATE SODIUM	-0.623886	-0.0194437
484	FIPEXIDE HYDROCHLORIDE	0.418791	-0.986925
485	IOPANIC ACID	-0.163587	-0.621551
486	MEXENEONE	1.27963	-1.14209
487	SULFAGUANIDINE	-0.741651	0.295641
488	MEPHENYTOIN	-0.556101	-0.139583
489	CYCLOTHIAZIDE	0.0111383	-0.757571
490	ESCIN	-0.083422	-0.678984
491	ESZOPICLONE	0.432347	-0.980942
492	CINOXACIN	-0.508527	-0.220936
493	DICLOXACILLIN SODIUM	-0.787174	0.465632
494	AMLODIPINE BESYLATE	0.221619	-0.876043
495	NAFTIFINE HYDROCHLORIDE	-0.497437	-0.239287
496	DIBUTYL PHTHALATE	-0.314934	-0.44699
497	CINCHOPHEN	0.405436	-0.973438
498	IDRAMANTONE	-0.24037	-0.525276
499	LOBELINE HYDROCHLORIDE	-0.532708	-0.153528
500	MYCOPHENOLATE MOFETIL	1.58841	-1.14609
501	CHLORALOSE	-0.0871983	-0.663335
502	IODOQUINOL	-0.0108615	-0.712203
503	BUCETIN	-0.662045	0.187431
504	BENSERAZIDE HYDROCHLORIDE	0.131993	-0.807661
505	LEVOCARNITINE PROPIONATE HYDROCHLORIDE	-0.0130174	-0.703791
506	DEFERIPRONE	0.322943	-0.909751
507	BALSALAZIDE DISODIUM	-0.580712	-0.0453947
508	LEVOBUNOLOL HYDROCHLORIDE	-0.230909	-0.514788
509	SERTRALINE HYDROCHLORIDE	0.241275	-0.869103
510	KHELLIN	0.570949	-0.995414
511	NORTRIPTYLINE HYDROCHLORIDE	-0.583638	-0.015361
512	HOMATROPINE HYDROBROMIDE	0.222189	-0.841348
513	VECURONIUM BROMIDE	-0.409184	-0.31176
514	LEVOCETIRIZINE DIHYDROCHLORIDE	-0.802945	0.623832
515	ANAGRELIDE HYDROCHLORIDE	-0.587752	0.031119
516	OXYTETRACYCLINE	-0.482977	-0.20384
517	EPRINOMECTIN	-0.155773	-0.566332
518	QUININE SULFATE	-0.164372	-0.546258
519	PRULIFLOXACIN	-0.439617	-0.252481
520	meta-CRESYL ACETATE	0.239576	-0.833623
521	SODIUM SALICYLATE	-0.40464	-0.294678
522	PYRIDOXINE	-0.157925	-0.555613
523	TIMOLOL MALEATE	-0.500084	-0.138227
524	PROPOFOL	0.389493	-0.905658
525	CLAVULANATE LITHIUM	-0.586845	0.0581234
526	PAPAVERINE HYDROCHLORIDE	-0.678408	0.322246
527	AZATHIOPRINE	-0.43674	-0.23859
528	VINBLASTINE SULFATE	-0.406994	-0.277069
529	RANOLAZINE	0.581313	-0.978482
530	NITAZOXANIDE	0.788788	-1.01812
531	IMEXON	1.8993	-1.12127
532	CHLORINDIONE	-0.561171	0.015392
533	PROMETHAZINE HYDROCHLORIDE	-0.708447	0.444881
534	UNDECYLENIC ACID	-0.229373	-0.447377
535	CLONIDINE HYDROCHLORIDE	-0.847236	1.35988
536	CROTAMITON	-0.233384	-0.4255
537	DERACOXIB	0.508578	-0.93806
538	AMINOPYRINE	-0.38596	-0.254981
539	TIMONACIC	0.119146	-0.744488
540	HYDROXYPROGESTERONE CAPROATE	0.553409	-0.959266
541	CAPREOMYCIN SULFATE	0.212589	-0.782663
542	SALICYLAMIDE	-0.377419	-0.269371
543	CAFFEINE	-0.110235	-0.552703
544	BENURESTAT	-0.00598889	-0.637077
545	PRANOPROFEN	-0.433783	-0.179628
546	METAPROTERENOL	-0.815746	1.12047
547	SITAGLIPTIN MONOPHOSPHATE MONOHYDRATE	0.336151	-0.833385
548	SECNIDAZOLE	-0.245955	-0.388515
549	DOBUTAMINE HYDROCHLORIDE	0.316204	-0.825386
550	ALTHIAZIDE	-0.327688	-0.28976
551	CYPROTERONE ACETATE	1.63229	-1.0832
552	PHENIRAMINE MALEATE	-0.575696	0.145769
553	CEFTIOFUR HYDROCHLORIDE	0.219694	-0.767897
554	VARDENAFIL HYDROCHLORIDE	-0.704431	0.550938
555	CEFORANIDE	-0.00444823	-0.607463
556	LEVALBUTEROL HYDROCHLORIDE	0.377543	-0.836932
557	PREDNISONE	-0.445369	-0.127507
558	PARGYLINE HYDROCHLORIDE	-0.479703	-0.0703151
559	METAXALONE	0.709627	-0.970328
560	HEXAMETHONIUM BROMIDE	-0.31793	-0.265858
561	ACEDOBEN	-0.0142894	-0.575352
562	METHYLPREDNISOLONE	-0.496924	-0.0112167
563	METHOXAMINE HYDROCHLORIDE	-0.302249	-0.251001
564	SULFISOXAZOLE ACETYL	0.0707911	-0.638997
565	LORATADINE	1.926	-1.06604
566	ITOPRIDE HYDROCHLORIDE	0.875545	-0.977246
567	TRIOXSALEN	-0.513547	0.0756634
568	CILOSTAZOL	0.135388	-0.676201
569	CYTISINE	0.110608	-0.65912
570	ZOXAZOLAMINE	0.286412	-0.76829
571	AMPHOTERICIN B	0.289018	-0.768658
572	RABEPRAZOLE SODIUM	0.386839	-0.80394
573	ISOBUTAMBEN	-0.475079	-0.00773344
574	HYDROCORTISONE PHOSPHATE TRIETHYLAMINE	-0.402385	-0.106118
575	URETHANE	-0.277735	-0.251276
576	CYCLOSPORINE	0.588926	-0.878449
577	ERYTHRITOL	-0.24602	-0.293639
578	GENTAMICIN SULFATE	0.282168	-0.759981
579	FLURANDRENOLIDE	0.150643	-0.662596
580	DANTHRON	0.681528	-0.897801
581	AMOXICILLIN	0.06579	-0.6029
582	ALFUZOSIN HYDROCHLORIDE	-0.0697544	-0.484639
583	TODRALAZINE HYDROCHLORIDE	-0.465322	0.024822
584	DICHLORISONE ACETATE	0.125506	-0.639747
585	FLUROXENE	-0.364258	-0.122316
586	CITICOLINE	-0.0689916	-0.482507
587	AZITHROMYCIN	1.48675	-1.00516
588	CEFDINIR	0.259671	-0.719134
589	HYDRASTINE (1R, 9S)	-0.465191	0.042037
590	TRIMETHADIONE	-0.202955	-0.318086
591	TORSEMIDE	-0.158624	-0.369527
592	IOXILAN	0.284564	-0.73713
593	CLENBUTEROL HYDROCHLORIDE	0.0264365	-0.539458
594	SULFAMETHOXYPYRIDAZINE	0.370657	-0.767427
595	HYDROCORTISONE BUTYRATE	2.49452	-1.03366
596	ATENOLOL	-0.34511	-0.116841
597	BENZYDAMINE HYDROCHLORIDE	-0.501329	0.163033
598	PHENINDIONE	-0.427534	-0.00370074
599	PYRAZINAMIDE	-0.170053	-0.338085
600	NALOXONE HYDROCHLORIDE	1.75582	-1.01789
601	PREGNENOLONE SUCCINATE	0.0320125	-0.536901
602	AKLOMIDE	0.413995	-0.774404
603	PIPERIDOLATE HYDROCHLORIDE	0.432701	-0.782748
604	CARBARSONE	0.00698936	-0.521662
605	ACECLOFENAC	0.450254	-0.786602
606	PYRONARIDINE TETRAPHOSPHATE	-0.584452	0.441628
607	PENTOXIFYLLINE	0.531135	-0.821705
608	PACLITAXEL	1.80416	-1.00984
609	ITRACONAZOLE	0.311236	-0.72738
610	CARGLUMIC ACID	0.449781	-0.777791
611	PROXYPHYLLINE	-0.495695	0.188241
612	NEOSTIGMINE BROMIDE	0.00674412	-0.505449
613	FLUMETHAZONE PIVALATE	0.0126946	-0.508782
614	CYROMAZINE	-0.50661	0.22965
615	MESALAMINE	1.82728	-1.00435
616	CLINAFOXACIN HYDROCHLORIDE	0.495841	-0.78709
617	BUTAMBEN	-0.109903	-0.387194
618	CHOLINE CHLORIDE	0.0670155	-0.55067
619	DYPHYLLINE	-0.518804	0.269228
620	HEXYLRESORCINOL	0.266883	-0.680084
621	FLUOCINONIDE	0.161143	-0.61747
622	THIAMYLAL SODIUM	0.287831	-0.70252
623	DIBUCAINE HYDROCHLORIDE	-0.538934	0.320142
624	TULOBUTEROL HYDROCHLORIDE	-0.335183	-0.0688098
625	AMITRAZ	-0.228265	-0.212493
626	AZLOCILLIN SODIUM	-0.013305	-0.462486
627	IPRONIAZID SULFATE	-0.136993	-0.338605
628	DIAZOXIDE	-0.358503	-0.0329186
629	THIORIDAZINE HYDROCHLORIDE	-0.370597	-0.0129314
630	TRICHLORMETHINE HYDROCHLORIDE	-0.141274	-0.318317
631	RACEPHEDRINE HYDROCHLORIDE	0.406177	-0.748345
632	CARBETAPENTANE CITRATE	0.678978	-0.829243
633	COTININE	-0.249381	-0.153911
634	ARTENIMOL	-0.182231	-0.263799
635	HYDRALAZINE HYDROCHLORIDE	0.295677	-0.678624
636	IODIPAMIDE	-0.482886	0.220894
637	NIALAMIDE	-0.494189	0.252848
638	DESOXYMETASONE	-0.212276	-0.21695
639	DESIPRAMINE HYDROCHLORIDE	-0.53958	0.411208
640	SUCRALFATE	-0.200894	-0.232868
641	MEPARFYLON	1.50394	-0.97427
642	RALOXIFENE HYDROCHLORIDE	-0.0383417	-0.406129
643	OXOLAMINE CITRATE	0.0746309	-0.52195
644	MORANTEL CITRATE	1.06098	-0.902754
645	PIOGLITAZONE HYDROCHLORIDE	0.359569	-0.69834
646	LINEZOLID	0.310138	-0.668567
647	BRINZOLAMIDE	0.0676394	-0.509617
648	LOMERIZINE HYDROCHLORIDE	0.0875634	-0.524172
649	RITANSERIN	-0.120394	-0.312571
650	Sirolimus (Rapamycin)	-0.0843496	-0.346181
651	DIFLOXACIN HYDROCHLORIDE	0.754164	-0.831565
652	TICLOPIDINE HYDROCHLORIDE	0.0440881	-0.474812
653	TYLOSIN TARTRATE	0.455132	-0.74055
654	GLUCONOLACTONE	0.365875	-0.683738
655	ETHANOLAMINE OLEATE	0.887004	-0.867792
656	METHYSERGIDE MALEATE	-0.139637	-0.274732
657	ACEPROMAZINE MALEATE	0.0644618	-0.487115
658	DEXAMETHASONE	-0.596991	0.752236
659	HYDROCORTISONE	0.706095	-0.81676
660	BUPIVACAINE HYDROCHLORIDE	1.5612	-0.962841
661	METYRAPONE	0.888077	-0.857213
662	TRISODIUM ETHYLENEDIAMINE TETRACETATE	-0.378525	0.0786537
663	DISOPYRAMIDE PHOSPHATE	-0.484289	0.290626
664	DAPSONE	-0.631462	1.14198
665	SULBENTINE	-0.232127	-0.122603
666	CYPERMETHRIN	0.657379	-0.785239
667	OXIBENDAZOLE	1.25395	-0.906203
668	THEOBROMINE	0.251685	-0.612941
669	METRONIDAZOLE	-0.303963	-0.011462
670	BROMOCRIPTINE MESYLATE	-0.237594	-0.112177
671	SARAFLOXACIN HYDROCHLORIDE	0.816312	-0.828605
672	OXYPHENBUTAZONE	-0.0109635	-0.386331
673	BETHANECHOL CHLORIDE	0.0803705	-0.484366
674	CHLORAMINE-T	-0.00112896	-0.39065
675	MODALINE SULFATE	0.0902352	-0.499049
676	SOLIFENACIN SUCCINATE	0.0645795	-0.463298
677	SPAGLUMIC ACID	0.152614	-0.532702
678	LINAGLIPTIN	-0.125511	-0.255593
679	FAMPROFAZONE	-0.0310823	-0.343464
680	HETACILLIN POTASSIUM	0.565939	-0.759682
681	CYCLOSERINE (D)	-0.577595	0.739083
682	CANRENOIC ACID, POTASSIUM SALT	-0.221913	-0.11233
683	NETILMICIN SULFATE	0.58789	-0.761391
684	ECAMSULE TRIETHANOLAMINE	0.0568985	-0.432588
685	MOROXYDINE HYDROCHLORIDE	0.128512	-0.507216
686	METHYLPHENIDATE HYDROCHLORIDE	1.57982	-0.91437
687	BECLAMIDE	0.0790296	-0.465198
688	PIPERACILLIN SODIUM	-0.589518	0.948618
689	SORBITOL	0.713868	-0.776727
690	PHENFORMIN HYDROCHLORIDE	-0.563973	0.748012
691	ORLISTAT	0.439391	-0.678384
692	NIFURSOL	0.278399	-0.585633
693	EXALAMIDE	-0.277143	0.0252721
694	IPRIFLAVONE	-0.260436	0.00110885
695	BETAMETHASONE	-0.017433	-0.325911
696	PROADIFEN HYDROCHLORIDE	0.0197525	-0.365954
697	OXYBENZONE	-0.426715	0.282805
698	HYDROXYAMPHETAMINE HYDROBROMIDE	-0.253319	-0.0109238
699	LOSARTAN	0.55453	-0.722323
700	ACEXAMIC ACID	-0.434596	0.308194
701	NIFLUMIC ACID	-0.360476	0.172348
702	SULCONAZOLE NITRATE	-0.133211	-0.198827
703	CHLORINDANOL	0.227771	-0.549688
704	TROSPIUM CHLORIDE	-0.561513	0.836371
705	GUANIDINE HYDROCHLORIDE	0.376208	-0.623542
706	VALGANCICLOVIR HYDROCHLORIDE	-0.249918	0.00855324
707	ESTROPIPATE	-0.20261	-0.0886721
708	AMINOHYDROXYBUTYRIC ACID	0.52712	-0.689305
709	PROTIRELIN	-0.427621	0.337946
710	AMPROLIUM	-0.267926	0.0609676
711	THIAMINE	-0.146779	-0.136969
712	TRIENTINE HYDROCHLORIDE	0.162496	-0.482508
713	LANSOPRAZOLE	0.378884	-0.615858
714	AMPICILLIN SODIUM	0.726155	-0.763228
715	PIROXICAM	-0.280595	0.0882706
716	DICHLORVOS	0.21582	-0.514745
717	NIMUSTINE	-0.195386	-0.0653526
718	OCTISALATE	0.712186	-0.75153
719	NISOLDIPINE	-0.17458	-0.0910674
720	TOLAZOLINE HYDROCHLORIDE	-0.0569819	-0.247609
721	POLYMYXIN B SULFATE	-0.119104	-0.168869
722	APRAMYCIN SULFATE	0.464604	-0.648076
723	ADAPALENE	0.0322808	-0.333814
724	ISOSORBIDE DINITRATE	0.873754	-0.768862
725	DESLORATIDINE	-0.294996	0.168101
726	HYDROXYCHLOROQUINE SULFATE	0.133185	-0.419197
727	CHLORPYRIFOS	-0.0780619	-0.194374
728	OMEGA-3-ACID ESTERS (EPA shown)	-0.0837564	-0.186201
729	THIOPENTAL SODIUM	-0.118722	-0.136281
730	GLAFENINE	0.614699	-0.687686
731	AMPYZINE SULFATE	-0.484514	0.593466
732	CYCLOBENZAPRINE HYDROCHLORIDE	0.161663	-0.436111
733	GALLIC ACID	-0.0629425	-0.197315
734	PROCAINAMIDE HYDROCHLORIDE	-0.138255	-0.100822
735	DEHYDROCHOLATE SODIUM	-0.534205	0.932453
736	CEFTAZIDIME	0.0770445	-0.354752
737	RITONAVIR	-0.146345	-0.0798775
738	CLOTRIMAZOLE	-0.500303	0.745833
739	TRIFLUPROMAZINE HYDROCHLORIDE	0.381448	-0.569298
740	sorafenib	-0.516887	0.898703
741	DIZOCILPINE MALEATE	-0.0464791	-0.18268
742	ZOLPIDEM	-0.227565	0.0850343
743	METHYLPREDNISOLONE SODIUM SUCCINATE	-0.176869	-0.00988187
744	ETHYL PARABEN	2.15909	-0.870175
745	ACENEURAMIC ACID	0.798999	-0.737071
746	Cladribine	0.0693646	-0.319876
747	FENOFIBRIC ACID	0.455025	-0.602163
748	NILUTAMIDE	0.229377	-0.47087
749	NAPROXEN(+)	0.149359	-0.393103
750	FENBENDAZOLE	-0.228067	0.0980918
751	PARACHLOROPHENOL	-0.293401	0.247399
752	DEXTROMETHORPHAN HYDROBROMIDE	1.14694	-0.78076
753	BUFLOMEDIL HYDROCHLORIDE	-0.0307039	-0.178489
754	METERGOLINE	-0.471366	0.661574
755	DEXAMETHASONE ACETATE	-0.514555	0.97973
756	DECAMETHONIUM BROMIDE	0.829189	-0.726823
757	OXANTEL PAMOATE	-0.502037	0.9062
758	OXAPROZIN	0.411911	-0.563292
759	HYDROXYUREA	0.112857	-0.345718
760	CHLORAZANIL HYDROCHLORIDE	0.821607	-0.720898
761	PRASUGREL	-0.38219	0.445126
762	TENYLIDONE	0.259879	-0.472764
763	METHYLDOPA	0.336979	-0.523659
764	PREDNISOLONE	0.42874	-0.567606
765	CIMETIDINE	-0.408785	0.512517
766	D-LACTITOL MONOHYDRATE	0.400705	-0.544958
767	KETOROLAC TROMETHAMINE	1.82141	-0.828234
768	FENOFIBRATE	-0.126914	-0.0390795
769	PIRENZEPINE HYDROCHLORIDE	-0.369844	0.435655
770	DEFLAZACORT	-0.035943	-0.13843
771	LEVOCARNITINE	0.388124	-0.535353
772	CINCHONIDINE	0.0683865	-0.283901
773	FENOPROFEN	-0.0569964	-0.122782
774	FLUORESCEIN	-0.212913	0.127732
775	GUANABENZ ACETATE	0.0131648	-0.211407
776	RONIDAZOLE	0.64554	-0.643817
777	TELMISARTAN	0.658253	-0.645628
778	CEFACLOR	0.0366848	-0.232702
779	CINCHONINE	0.236755	-0.420022
780	DIMETHYL FUMARATE	-0.313984	0.356117
781	SULFADOXINE	0.109479	-0.313892
782	QUINIDINE GLUCONATE	-0.0577795	-0.102398
783	ACEMETACIN	-0.291096	0.329539
784	DILOXANIDE FUROATE	0.376136	-0.511727
785	CHLORZOXAZONE	0.101349	-0.299156
786	TRIMETHOPRIM	0.0190436	-0.174646
787	DIHYDROSTREPTOMYCIN SULFATE	-0.503179	1.33039
788	AMINOPENTAMIDE SULFATE	0.0538191	-0.217416
789	TRICLOSAN	-0.0921222	-0.041269
790	TILETAMINE HYDROCHLORIDE	-0.213072	0.20254
791	PHENSUCCIMIDE	0.16663	-0.33155
792	ZALEPLON	-0.0882597	-0.0339287
793	MOMETASONE FUROATE	0.507706	-0.562025
794	Paclitaxel	-0.144188	0.0668706
795	CEPHALOTHIN SODIUM	0.717901	-0.640262
796	PROCARBAZINE HYDROCHLORIDE	-0.328703	0.462789
797	DIHYDROERGOTAMINE MESYLATE	-0.219061	0.236127
798	METOLAZONE	0.120855	-0.283297
799	SUMATRIPTAN SUCCINATE	1.17681	-0.738947
800	PICOLAMINE	0.133587	-0.292055
801	PIPENZOLATE BROMIDE	0.221406	-0.363287
802	IMIPENEM	-0.450472	0.888562
803	FLUFENAMIC ACID	-0.198123	0.18906
804	TIOPRONIN	-0.31591	0.47279
805	PROFLAVINE HEMISULFATE	0.710608	-0.621332
806	DESONIDE	-0.0938584	0.019433
807	Pipobroman	-0.402137	0.721291
808	ACADESINE	-0.207659	0.238069
809	CLEMASTINE FUMARATE	-0.349681	0.585071
810	NORGESTIMATE	0.239734	-0.363898
811	EZETIMIBE	0.849328	-0.651694
812	BIFONAZOLE	0.714787	-0.614544
813	ESOMEPRAZOLE POTASSIUM	-0.383438	0.688137
814	gamma-AMINOBUTYRIC ACID	0.297785	-0.411236
815	LUFENURON	-0.0183292	-0.0631574
816	URAPIDIL HYDROCHLORIDE	-0.190777	0.221984
817	NYSTATIN	0.058118	-0.170363
818	ORNITHINE HYDROCHLORIDE	-0.0547665	-0.0177447
819	Allopurinol	-0.161451	0.182178
820	Dacarbazine	-0.244241	0.355326
821	METHYCLOTHIAZIDE	1.04698	-0.676441
822	COUMARIN	1.69422	-0.763441
823	DROSPIRENONE	1.15029	-0.696482
824	HYCANTHONE	-0.214426	0.31148
825	DARIFENACIN HYDROBROMIDE	0.154641	-0.253538
826	TOREMIPHENE CITRATE	0.0293368	-0.101035
827	CHLOROPYRAMINE HYDROCHLORIDE	0.170959	-0.269136
828	NORETHYNODREL	-0.152034	0.185307
829	ROSUVASTATIN CALCIUM	0.684114	-0.571036
830	CHLOROGUANIDE HYDROCHLORIDE	0.418289	-0.453859
831	OXINIACIC ACID	-0.0667647	0.0345862
832	ZIPRASIDONE MESYLATE	0.359812	-0.414457
833	CARVEDILOL	0.478081	-0.484478
834	TOLMETIN SODIUM	0.369799	-0.414621
835	Thioguanine	0.743912	-0.585526
836	DESLORATADINE HYDROCHLORIDE	0.716909	-0.579136
837	METOPROLOL TARTRATE	0.858996	-0.620885
838	CYTARABINE	-0.461496	1.92227
839	CHOLECALCIFEROL	0.0938528	-0.173542
840	MOXALACTAM DISODIUM	0.829117	-0.610154
841	1S,2R-PHENYLPROPANOLAMINE HYDROCHLORIDE	0.342218	-0.38954
842	CHLOROCRESOL	0.0981158	-0.156117
843	BENZTHIAZIDE	0.492573	-0.477372
844	NATAMYCIN	0.202473	-0.26288
845	MIZORIBINE	0.614165	-0.527895
846	PROPRANOLOL HYDROCHLORIDE (+/-)	-0.286749	0.578749
847	CLORGILINE HYDROCHLORIDE	0.279342	-0.331737
848	DYDROGESTERONE	0.414634	-0.419339
849	MUPIROCIN	-0.265007	0.536359
850	DOMPERIDONE	-0.226184	0.427136
851	NITROFURANTOIN	0.0930074	-0.138193
852	BENZOIC ACID	0.146024	-0.194229
853	PRAMOXINE HYDROCHLORIDE	-0.133825	0.223117
854	DEXIBUPROFEN	-0.15975	0.269609
855	PIPOBROMAN	1.59842	-0.705533
856	TOLONIUM CHLORIDE	0.320596	-0.343444
857	ISOETHARINE MESYLATE	0.0629333	-0.0791074
858	Cabazitaxel	-0.170027	0.323998
859	CEFTIBUTEN	1.32546	-0.666868
860	TEMOZOLAMIDE	-0.103569	0.211859
861	CLOFIBRATE	1.6339	-0.696641
862	IOHEXOL	-0.337596	0.928366
863	CHLORPROMAZINE	-0.272908	0.658652
864	DIPYROCETYL	-0.0176927	0.0790224
865	MEGLUMINE	-0.256513	0.594715
866	PRONETALOL HYDROCHLORIDE	0.0187549	0.0261455
867	EPINEPHRINE BITARTRATE	-0.19928	0.430283
868	ALPRENOLOL	0.0988691	-0.100872
869	RONNEL	0.129944	-0.122353
870	SODIUM GLUCONATE	-0.0374871	0.128969
871	TOLBUTAMIDE	0.124857	-0.117711
872	MEMANTINE HYDROCHLORIDE	0.197222	-0.189323
873	INAMRINONE	-0.203718	0.44943
874	NAFCILLIN SODIUM	2.19937	-0.711801
875	BUFEXAMAC	0.357245	-0.324159
876	HYDROCORTISONE VALERATE	-0.125162	0.284977
877	AMODIAQUINE DIHYDROCHLORIDE	0.0416412	0.0234777
878	DEXCHLORPHENIRAMINE MALEATE	0.0783409	-0.0443035
879	DOCUSATE SODIUM	-0.0749708	0.223332
880	MELENGESTROL ACETATE	0.274213	-0.250316
881	BICALUTAMIDE	0.0696092	-0.0276362
882	Ifosfamide	-0.223666	0.577894
883	ALLANTOIN	-0.126477	0.325904
884	GADOTERIDOL	0.75528	-0.521447
885	IPROHEPTINE	-0.253711	0.712711
886	CYCLANDELATE	2.11722	-0.686341
887	IFOSFAMIDE	1.61003	-0.653733
888	EFAROXAN HYDROCHLORIDE	0.0039474	0.121321
889	PRAZIQUANTEL	0.252602	-0.209258
890	LORNOXICAM	1.23315	-0.606364
891	MANIDIPINE HYDROCHLORIDE	0.4083	-0.329159
892	ACETOPHENAZINE MALEATE	-0.197599	0.518124
893	CHLORTHALIDONE	0.510942	-0.393642
894	BEKANAMYCIN SULFATE	0.0166832	0.0983851
895	ACAMPROSATE CALCIUM	0.225542	-0.173843
896	ACETANILIDE	0.156609	-0.104222
897	MINOCYCLINE HYDROCHLORIDE	0.495406	-0.3831
898	CRESOPIRINE	0.328395	-0.266212
899	Docetaxel	0.1825	-0.119725
900	FASUDIL HYDROCHLORIDE	-0.0979894	0.307331
901	SEMUSTINE	2.12853	-0.674759
902	ETHOSUXIMIDE	0.221211	-0.144441
903	MECHLORETHAMINE	0.543294	-0.396402
904	ZOMEPIRAC SODIUM	1.70359	-0.64701
905	CARMOFUR	-0.331118	1.54535
906	MILTEFOSINE	0.295185	-0.232753
907	DEMECLOCYCLINE HYDROCHLORIDE	-0.30443	1.18551
908	SULBACTAM	1.01558	-0.551596
909	TRIHEXYPHENIDYL HYDROCHLORIDE	-0.109245	0.355019
910	NAFRONYL OXALATE	0.233256	-0.147553
911	ELETRIPTAN HYDROBROMIDE	0.728583	-0.477089
912	SALSALATE	0.502363	-0.361869
913	CELECOXIB	1.77275	-0.645183
914	QUINAPRIL HYDROCHLORIDE	-0.0289575	0.241358
915	Floxuridine	-0.208049	0.627214
916	IDAZOXAN HYDROCHLORIDE	0.0743391	0.0465323
917	BENZOYL PEROXIDE	0.424795	-0.303812
918	SODIUM NITROPRUSSIDE	-0.0422728	0.263433
919	CHLORPROTHIXENE HYDROCHLORIDE	0.3131	-0.217986
920	EDARAVONE	-0.0705488	0.309295
921	MINOXIDIL	-0.00250749	0.207478
922	CARBIMAZOLE	1.38636	-0.596666
923	PROPARACAINE HYDROCHLORIDE	-0.162911	0.532061
924	CHENODIOL	0.19177	-0.0896501
925	NADOLOL	2.4677	-0.652979
926	FIROCOXIB	0.327132	-0.22678
927	ANTHRALIN	0.00366635	0.209354
928	OCTOCRYLENE	0.568846	-0.383264
929	Erlotinib HCl	0.278177	-0.172527
930	FLUNIXIN MEGLUMINE	1.38741	-0.583487
931	SECURININE	0.336913	-0.219185
932	PRAZOSIN HYDROCHLORIDE	0.046279	0.140929
933	DEXPANTHENOL	-0.180955	0.610224
934	BENFLUOREX HYDROCHLORIDE	0.259302	-0.133611
935	ACIPIMOX	0.579106	-0.380034
936	DIPERODON HYDROCHLORIDE	-0.150725	0.532911
937	CEFEPIME HYDROCHLORIDE	-0.022868	0.275427
938	ALLYLTHIOUREA	1.55627	-0.600593
939	GLIPIZIDE	-0.221266	0.83761
940	ANETHOLE	0.906454	-0.500347
941	CARBOPLATIN	1.13281	-0.540647
942	DECOQUINATE	-0.103042	0.426936
943	AMPIROXICAM	0.207637	-0.0823198
944	METHOPRENE (S)	0.263017	-0.127969
945	DIMERCAPROL	1.30632	-0.56422
946	TUAMINOHEPTANE SULFATE	0.201726	-0.0616149
947	NITHIAMIDE	0.0549418	0.155349
948	AMLEXANOX	1.21213	-0.542961
949	DIRITHROMYCIN	1.106	-0.525521
950	ERGONOVINE MALEATE	0.181401	-0.0311927
951	CARPROFEN	0.594217	-0.359106
952	AMYLENE HYDRATE	1.17988	-0.536304
953	BUDESONIDE	0.116016	0.0574604
954	ISOTRETINON	-0.138763	0.566236
955	QUETIAPINE	0.308556	-0.140257
956	Nilotinib	0.273648	-0.119636
957	LEVCYCLOSERINE	1.08546	-0.516223
958	ERGOTAMINE TARTRATE	0.426148	-0.240613
959	SULFAMETER	0.0529092	0.192464
960	MEXILETINE HYDROCHLORIDE	0.816804	-0.433423
961	QUINAPRILAT	-0.255355	1.5122
962	PIZOTYLINE MALATE	0.795957	-0.420703
963	GUAIACOL	1.06269	-0.507436
964	CANRENONE	1.72756	-0.580628
965	ADENOSINE PHOSPHATE	-0.0970521	0.488807
966	Triethylenemelamine	0.134265	0.0626629
967	NONIVAMIDE	1.4089	-0.553366
968	CHLOROPHYLLIDE Cu COMPLEX Na SALT	0.820486	-0.432585
969	TRICLABENDAZOLE	0.424556	-0.231727
970	DIMESNA	0.853611	-0.433429
971	THIOTEPA	1.86866	-0.584571
972	ORBIFLOXACIN	0.110414	0.0982361
973	BEPHENIUM HYDROXYNAPTHOATE	-0.130724	0.58791
974	AZTREONAM	0.158797	0.0358967
975	CLEMIZOLE HYDROCHLORIDE	0.626279	-0.339007
976	UREA	0.0413393	0.25222
977	CALCIUM GLUCEPTATE	0.44392	-0.238248
978	PIPERONYL BUTOXIDE	1.14248	-0.507805
979	BIPERIDEN	0.131096	0.0863838
980	FENSPIRIDE HYDROCHLORIDE	-0.163403	0.744588
981	GLUTAMINE (L)	0.446137	-0.238284
982	Everolimus	0.234231	-0.0494574
983	ALMOTRIPTAN	0.262281	-0.0694976
984	PRASTERONE	0.2013	0.00705856
985	ATOMOXETINE HYDROCHLORIDE	0.623169	-0.330696
986	TETROQUINONE	1.09512	-0.491906
987	ANISODAMINE HYDROBROMIDE	0.0021792	0.342615
988	FURALTADONE	0.184748	0.0332204
989	MANGAFODIPIR TRISODIUM	1.81685	-0.570303
990	Imiquimod	-0.055872	0.45266
991	FLUOROURACIL	1.02187	-0.465331
992	ROFECOXIB	1.55265	-0.543542
993	CHLORMEZANONE	0.612953	-0.314739
994	TIRATRICOL	0.963758	-0.441481
995	OSELTAMIVIR PHOSPHATE	-0.124528	0.628379
996	TOBRAMYCIN	0.0917346	0.184633
997	BISACODYL	0.126629	0.141211
998	BRUCINE	-0.0748561	0.521201
999	ROXATIDINE ACETATE HYDROCHLORIDE	-0.139632	0.736224
1000	VIDARABINE	0.107794	0.168178
1001	ACEBUTOLOL HYDROCHLORIDE	-0.208831	1.23869
1002	MOXIFLOXACIN HYDROCHLORIDE	0.924588	-0.418808
1003	CEFAZOLIN SODIUM	0.806905	-0.386487
1004	METHACHOLINE CHLORIDE	0.650005	-0.30834
1005	SULFAQUINOXALINE SODIUM	-0.18431	1.07744
1006	ENOXOLONE	0.299214	-0.0621582
1007	XYLOMETAZOLINE HYDROCHLORIDE	0.136096	0.154234
1008	TEICOPLANIN [A(2-1) shown]	0.378826	-0.122523
1009	FLUVOXAMINE MALEATE	-0.0807571	0.583322
1010	TERCONAZOLE	0.423187	-0.149873
1011	EVANS BLUE	-0.216063	2.54422
1012	EUCALYPTOL	1.18396	-0.472674
1013	ACECLIDINE	0.257244	0.00446626
1014	CEFOXITIN SODIUM	-0.0882549	0.612308
1015	Imatinib Mesylate	0.351224	-0.0968658
1016	CEFSULODIN SODIUM	0.33291	-0.0801711
1017	EPHEDRINE (1R,2S) HYDROCHLORIDE	0.424136	-0.138824
1018	ETHIONAMIDE	0.48903	-0.19299
1019	CINNARAZINE	0.777757	-0.343687
1020	DIOSMIN	1.87005	-0.538754
1021	NITRENDIPINE	1.78989	-0.530936
1022	OMEPRAZOLE	0.104733	0.230416
1023	CISPLATIN	0.209322	0.0793939
1024	ESCITALOPRAM OXALATE	0.198301	0.105329
1025	MEBEVERINE HYDROCHLORIDE	0.549995	-0.229362
1026	LITHIUM CITRATE	1.00481	-0.405237
1027	DEXPROPRANOLOL HYDROCHLORIDE	-0.168315	1.1956
1028	FLUVASTATIN	0.551887	-0.219707
1029	BROXYQUINOLINE	1.1137	-0.419922
1030	RIBOSTAMYCIN SULFATE	0.283238	-0.00176978
1031	PIRENPERONE	0.0540032	0.355757
1032	AFALANINE	1.59565	-0.501027
1033	DEBRISOQUIN SULFATE	0.542293	-0.203297
1034	EUCATROPINE HYDROCHLORIDE	0.167176	0.171569
1035	CHLOROBUTANOL	0.703671	-0.286268
1036	NIMESULIDE	0.425542	-0.11725
1037	SPIPERONE	0.501085	-0.170368
1038	TOLNAFTATE	0.0974749	0.274709
1039	EUGENOL	0.217383	0.113644
1040	FOSFOMYCIN CALCIUM	0.0898585	0.290746
1041	OCTODRINE	0.173365	0.175805
1042	ATOVAQUONE	0.854383	-0.339573
1043	OLMESARTAN MEDOXOMIL	1.32388	-0.448629
1044	CYANOCOBALAMIN	0.0387142	0.436954
1045	PROCAINE HYDROCHLORIDE	-0.0571512	0.69291
1046	GUANFACINE HYDROCHLORIDE	0.150421	0.247149
1047	BACAMPICILLIN HYDROCHLORIDE	0.790924	-0.31103
1048	PHENACEMIDE	0.0212747	0.490483
1049	PENICILLIN G POTASSIUM	-0.167964	2.05854
1050	ALISKIREN HEMIFUMARATE	0.275673	0.0586132
1051	OXYBUTYNIN CHLORIDE	0.0113718	0.528436
1052	PREDNISOLONE ACETATE	0.0614226	0.41681
1053	DOXAPRAM HYDROCHLORIDE	-0.0218062	0.623271
1054	PARAMETHADIONE	0.992822	-0.360522
1055	ADENINE	0.0818619	0.355217
1056	MANNITOL	-0.0934215	0.869328
1057	CARTEOLOL HYDROCHLORIDE	0.0806344	0.358197
1058	Mitotane; o;p'-DDD	0.0364477	0.4805
1059	METHOCARBAMOL	0.171854	0.228518
1060	PENTAGASTRIN	1.59097	-0.469158
1061	BETAMETHASONE VALERATE	-0.106239	0.96029
1062	SIBUTRAMINE HYDROCHLORIDE	1.25704	-0.416207
1063	CLOBETASOL PROPIONATE	1.39423	-0.434919
1064	THIABENDAZOLE	0.471389	-0.112707
1065	CYSTEAMINE HYDROCHLORIDE	0.063202	0.429983
1066	FAMCICLOVIR	0.771134	-0.283519
1067	AMIFOSTINE	0.142567	0.277005
1068	TRIAMCINOLONE	-0.00754912	0.602679
1069	ROXITHROMYCIN	0.505072	-0.123419
1070	ELTANOLONE	0.601496	-0.181275
1071	ADENOSINE	0.0363098	0.508786
1072	GUANADREL SULFATE	0.212955	0.189466
1073	CAPECITABINE	0.411071	-0.0479322
1074	TOCAINIDE HYDROCHLORIDE	1.21745	-0.392722
1075	TRICHLORFON	0.348398	0.0225704
1076	PIDOLIC ACID	1.05132	-0.352111
1077	ANTAZOLINE PHOSPHATE	0.316622	0.0481303
1078	CIPROFLOXACIN	1.82274	-0.474681
1079	OXTRIPHYLLINE	0.439541	-0.0684646
1080	PROPANTHELINE BROMIDE	-0.104991	1.09805
1081	ETHYL VANILLIN	-0.0109372	0.66734
1082	TIAPRIDE HYDROCHLORIDE	1.32906	-0.411305
1083	ENALAPRIL MALEATE	-0.101532	1.06553
1084	COUMOPHOS	-0.134931	1.57527
1085	IRINOTECAN HYDROCHLORIDE	0.0847369	0.420766
1086	PROCYCLIDINE HYDROCHLORIDE	0.241031	0.168215
1087	VALACYCLOVIR HYDROCHLORIDE	0.070396	0.457055
1088	CLOPIDOGREL SULFATE	1.21877	-0.372633
1089	BETAMETHASONE 17,21-DIPROPIONATE	0.0516313	0.522244
1090	NYLIDRIN HYDROCHLORIDE	0.368739	0.0350462
1091	PENFLURIDOL	0.0250213	0.607156
1092	SULOCTIDIL	0.175226	0.280044
1093	NEVIRAPINE	0.945968	-0.300956
1094	AMINACRINE	0.143355	0.350541
1095	FTAXILIDE	0.428205	-0.0247005
1096	ARMODAFINIL	0.838802	-0.259244
1097	AMMONIUM LACTATE	1.33276	-0.385965
1098	PROMAZINE HYDROCHLORIDE	-0.0208543	0.858288
1099	PROPIOLACTONE	0.0896481	0.452906
1100	QUINETHAZONE	2.18789	-0.454409
1101	ACETAMINOPHEN	0.192188	0.300317
1102	RISEDRONATE SODIUM	1.14632	-0.329335
1103	BEMOTRIZINOL	1.56082	-0.403784
1104	MEBENDAZOLE	-0.0161397	0.881044
1105	Bleomycin	-0.00782519	0.86594
1106	LEVOTHYROXINE	-0.093667	1.60252
1107	NEFOPAM	0.373496	0.0765803
1108	CLIMBAZOLE	0.234041	0.254188
1109	CINOCTRAMIDE	1.53677	-0.387891
1110	ALENDRONATE SODIUM	0.92209	-0.260319
1111	NEFIRACETAM	1.32658	-0.357185
1112	CHLORTETRACYCLINE HYDROCHLORIDE	0.257568	0.233641
1113	FLUBENDAZOLE	0.0842913	0.51186
1114	TRIFLUOPERAZINE HYDROCHLORIDE	0.0418053	0.650936
1115	CYPROTERONE	0.570227	-0.0904357
1116	OXACILLIN SODIUM	0.351196	0.111783
1117	LAMOTRIGINE	0.228895	0.272675
1118	CHLORPHENIRAMINE MALEATE	0.677904	-0.130145
1119	IRBESARTAN	1.20296	-0.324409
1120	AMILORIDE HYDROCHLORIDE	1.75625	-0.406915
1121	MEDRYSONE	0.626492	-0.114798
1122	OXYPHENONIUM BROMIDE	0.460075	0.00031323
1123	SIMVASTATIN	1.36694	-0.354958
1124	DONEPEZIL HYDROCHLORIDE	0.325068	0.145771
1125	ETHAMIVAN	0.454543	0.0145447
1126	OXCARBAZEPINE	0.872641	-0.23145
1127	MILNACIPRAN HYDROCHLORIDE	0.0416587	0.703099
1128	SULFACHLORPYRIDAZINE	0.278023	0.229636
1129	NAFTOPIDIL	0.15243	0.431629
1130	OXFENDAZOLE	0.919053	-0.236026
1131	ATROPINE SULFATE	1.68033	-0.386742
1132	ETHYNODIOL DIACETATE	0.294335	0.214298
1133	TROLEANDOMYCIN	0.205478	0.343792
1134	MESNA	0.452648	0.0327741
1135	CEFADROXIL	0.682609	-0.121284
1136	BUSPIRONE HYDROCHLORIDE	0.276898	0.24469
1137	OXYMETAZOLINE HYDROCHLORIDE	0.141265	0.46852
1138	METHIMAZOLE	0.0302309	0.788484
1139	THONZYLAMINE HYDROCHLORIDE	0.788984	-0.173859
1140	CLOFAZIMINE	0.100578	0.53292
1141	BURAMATE	0.436658	0.0562791
1142	QUIPAZINE MALEATE	1.66192	-0.372275
1143	NICOPHOLINE	1.19133	-0.300059
1144	MITOTANE	0.577897	-0.0573722
1145	ALBUTEROL	1.13926	-0.280443
1146	ETHOPROPAZINE HYDROCHLORIDE	0.607009	-0.0652516
1147	SCOPOLAMINE HYDROBROMIDE	0.0477932	0.761705
1148	BITOSCANATE	0.564968	-0.0339798
1149	PIPERINE	0.506379	0.00880781
1150	CAPSAICIN	0.443902	0.0651331
1151	COLISTIN SULFATE	0.604705	-0.0487666
1152	CLOXACILLIN SODIUM	0.0994197	0.590859
1153	BENZBROMARONE	1.35318	-0.311794
1154	ALOIN	3.48329	-0.399099
1155	ETHYLNOREPINEPHRINE HYDROCHLORIDE	-0.0262554	1.57291
1156	PROTIONAMIDE	0.395936	0.150295
1157	PROGLUMIDE	0.221002	0.394651
1158	PYRITHIONE ZINC	0.041462	0.878096
1159	ADIPHENINE HYDROCHLORIDE	0.518555	0.0248683
1160	SULPIRIDE	0.55369	-0.00880457
1161	ISRADIPINE	0.0629049	0.781665
1162	HEXETIDINE	1.17743	-0.263181
1163	DEHYDROCHOLIC ACID	0.172266	0.473695
1164	ERDOSTEINE	0.0275394	0.982517
1165	DIBEKACIN	0.371256	0.200344
1166	DULOXETINE HYDROCHLORIDE	0.610072	-0.0318593
1167	CANDESARTAN CILEXTIL	1.31262	-0.28961
1168	ORNIDAZOLE	0.324815	0.25119
1169	ARSENIC TRIOXIDE	1.34557	-0.293306
1170	VIOMYCIN SULFATE	0.317741	0.255055
1171	PERMETHRIN	0.27106	0.330484
1172	PERGOLIDE MESYLATE	1.56279	-0.316293
1173	PEMPIDINE TARTRATE	0.403311	0.175231
1174	DIATRIZOIC ACID	0.663643	-0.0476379
1175	ACENOCOUMAROL	0.205222	0.452041
1176	Aminolevulinic Acid	0.738926	-0.10046
1177	ETOSALAMIDE	1.05378	-0.212022
1178	BISMUTH SUBSALICYLATE	0.179879	0.495411
1179	ETOMIDATE	0.481752	0.0890353
1180	BUTACAINE	1.42067	-0.298571
1181	Vorinostat	0.382781	0.219955
1182	DACARBAZINE	1.41403	-0.291875
1183	ZIDOVUDINE [AZT]	0.432802	0.16056
1184	DEXFOSFOSERINE	1.69381	-0.315719
1185	BETAHISTINE HYDROCHLORIDE	0.257566	0.404849
1186	CEFUROXIME AXETIL	0.0835837	0.784789
1187	VINCAMINE	1.03518	-0.178403
1188	BENOXINATE HYDROCHLORIDE	0.222423	0.457008
1189	PROBENECID	0.0512079	1.06231
1190	TIGECYCLINE	0.846958	-0.113353
1191	DICLORALUREA	0.795786	-0.0928845
1192	SERATRODAST	0.187683	0.545703
1193	MENADIONE	0.694284	-0.0322664
1194	Quinacrine	0.39703	0.233299
1195	TIOCONAZOLE	0.214214	0.494743
1196	PHENYLEPHRINE HYDROCHLORIDE	0.12032	0.71517
1197	KETANSERIN TARTRATE	0.235353	0.446397
1198	DISULFIRAM	0.922984	-0.127747
1199	DORAMECTIN	0.155241	0.620407
1200	FLUROTHYL	1.33242	-0.239968
1201	SILDENAFIL CITRATE	0.0850387	0.869397
1202	MAPROTILINE HYDROCHLORIDE	0.710439	-0.0284298
1203	RAMOPLANIN [A2 shown; 2mM]	0.0456321	1.22439
1204	CRYOFLURANE	0.241655	0.454478
1205	OXALIPLATIN	0.299346	0.367181
1206	VORICONAZOLE	0.0831669	0.919315
1207	FULVESTRANT	1.61104	-0.272497
1208	EPRODISATE DISODIUM	1.36612	-0.232981
1209	DIACETAMATE	0.8295	-0.0850669
1210	ACARBOSE	0.921909	-0.113272
1211	CREATININE	0.528961	0.127513
1212	ANCITABINE HYDROCHLORIDE	0.368271	0.307751
1213	RACTOPAMINE HYDROCHLORIDE	0.149581	0.719848
1214	ERYTHROMYCIN	0.474992	0.188974
1215	ARSANILIC ACID	0.501807	0.16248
1216	ONDANSETRON	1.0194	-0.125543
1217	Vemurafenib	0.303991	0.39932
1218	CHOLESTEROL	0.344786	0.341544
1219	KETOPROFEN	0.598632	0.0752442
1220	SULFANILAMIDE	1.78139	-0.282417
1221	QUINESTROL	0.238828	0.504504
1222	ALCLOMETAZONE DIPROPIONATE	1.1086	-0.151238
1223	ESTRAMUSTINE	0.904489	-0.0967389
1224	NIMODIPINE	1.8645	-0.284324
1225	TROXERUTIN	0.626272	0.064123
1226	FENCLONINE	0.0763755	1.10259
1227	ARTEMISININ	0.956282	-0.108375
1228	SODIUM PHENYLACETATE	0.526393	0.147747
1229	SULFACARBAMIDE	0.587625	0.0944137
1230	ACETYL-L-LEUCINE	0.546221	0.139726
1231	AMIKACIN SULFATE	1.09065	-0.130653
1232	CARVEDILOL PHOSPHATE	1.38403	-0.211956
1233	HALOTHANE	0.230264	0.564456
1234	Busulfan	1.02543	-0.113338
1235	CARBACHOL	1.10231	-0.129011
1236	NICORANDIL	0.346876	0.371973
1237	METHSCOPOLAMINE BROMIDE	0.231069	0.576748
1238	GANCICLOVIR	0.408177	0.312526
1239	CETIRIZINE HYDROCHLORIDE	0.0774176	1.3016
1240	PIMAGEDINE HYDROCHLORIDE	0.62799	0.104032
1241	FEBUXOSTAT	0.86464	-0.0382582
1242	ESTRONE	0.574934	0.154077
1243	OXETHAZAINE	1.17298	-0.123144
1244	BACITRACIN	0.547582	0.194956
1245	HEXYLENE GLYCOL	0.310213	0.471253
1246	Sunitinib Malate	0.598627	0.154227
1247	CEFTRIAXONE SODIUM TRIHYDRATE	0.660898	0.10607
1248	ESTRADIOL VALERATE	0.19663	0.764731
1249	DESVENLAFAXINE SUCCINATE	0.548769	0.208439
1250	NORETHINDRONE	0.287378	0.519422
1251	FORMESTANE	1.42327	-0.174014
1252	LIDOCAINE HYDROCHLORIDE	0.50624	0.251436
1253	BUMETANIDE	2.16608	-0.249251
1254	Dasitinib	0.427125	0.336479
1255	HYDROQUINONE	0.645817	0.143773
1256	ENALAPRILAT	0.198496	0.807682
1257	THIOTHIXENE	0.377881	0.423414
1258	TANDUTINIB	2.09956	-0.234978
1259	vandetanib	0.491192	0.281668
1260	d-LIMONENE	1.76121	-0.206917
1261	MONOBENZONE	0.536587	0.250072
1262	THIRAM	0.485004	0.287523
1263	METOCLOPRAMIDE HYDROCHLORIDE	1.05759	-0.0652927
1264	IDEBENONE	0.743802	0.0707927
1265	LABETALOL HYDROCHLORIDE	0.418302	0.372241
1266	NORGESTREL	0.436635	0.344746
1267	LAMIVUDINE	0.270614	0.618714
1268	EDETATE DISODIUM	0.303899	0.552328
1269	CASANTHRANOL [cascaroside A shown]	0.572562	0.227971
1270	Lomustine; CCNU	0.643688	0.175749
1271	CEFUROXIME SODIUM	0.194853	0.904769
1272	GLICLAZIDE	0.800957	0.0520669
1273	VINCRISTINE SULFATE	0.273423	0.622031
1274	PINDOLOL	0.0980803	3.0302
1275	SELAMECTIN	1.38677	-0.124268
1276	TEGASEROD MALEATE	0.36957	0.475476
1277	CEFAMANDOLE NAFATE	0.764963	0.0772339
1278	CHLOROXYLENOL	0.399914	0.440167
1279	BISOCTRIZOLE	0.285353	0.599456
1280	CEFALONIUM	0.524354	0.27729
1281	BENDROFLUMETHIAZIDE	0.746257	0.0979711
1282	RETINYL PALMITATE	2.48274	-0.214279
1283	PREDNISOLONE SODIUM PHOSPHATE	0.848932	0.0554448
1284	ASTEMIZOLE	0.567651	0.257177
1285	NIFENAZONE	1.60662	-0.140035
1286	SILIBININ	0.150181	1.30626
1287	MYCOPHENOLIC ACID	0.391428	0.461808
1288	DOXIFLURIDINE	1.86519	-0.177953
1289	SODIUM TETRADECYL SULFATE	0.71774	0.139512
1290	SODIUM OXYBATE	0.340491	0.540851
1291	ISOVALERAMIDE	0.462521	0.360293
1292	BENZOYLPAS	0.26123	0.73434
1293	ABAMECTIN (avermectin B1a shown)	1.17515	-0.0619652
1294	THALIDOMIDE	2.33423	-0.196591
1295	Exemestane	0.246849	0.796569
1296	Bendamustine HCl	0.279818	0.679583
1297	Doxorubicin HCl	0.165953	1.22978
1298	NIACIN	0.459578	0.402869
1299	beta-CAROTENE	0.525793	0.319756
1300	LONIDAMINE	0.335767	0.584752
1301	LIOTHYRONINE (L- isomer) SODIUM	1.23794	-0.0633274
1302	RIBAVIRIN	1.01602	0.0159029
1303	Capecitabine	0.411325	0.470027
1304	Vinblastine Sulfate	0.265045	0.769151
1305	EDITOL	0.972411	0.0345397
1306	THIAMPHENICOL	0.891252	0.0612612
1307	LETROZOLE	0.479198	0.395159
1308	DINITOLMIDE	1.71517	-0.135323
1309	ISOXICAM	0.849848	0.0865639
1310	CEPHAPIRIN SODIUM	0.15749	1.62703
1311	PHYSOSTIGMINE SALICYLATE	0.199488	1.15256
1312	METHOTREXATE(+/-)	0.323252	0.629911
1313	PHENYLMERCURIC ACETATE	0.395782	0.532771
1314	NOREPINEPHRINE	0.254804	0.878874
1315	SUCRALOSE	0.871311	0.0960442
1316	ACETYLCHOLINE CHLORIDE	0.231705	0.954634
1317	PYRITHYLDIONE	1.26659	-0.0450295
1318	ZAPRINAST	0.991344	0.0533414
1319	METHAZOLAMIDE	0.206121	1.14913
1320	METHSUXIMIDE	0.311354	0.687357
1321	ALLYLISOTHIOCYANATE	0.455125	0.445888
1322	TRIPROLIDINE HYDROCHLORIDE	0.33358	0.638424
1323	TRIPELENNAMINE CITRATE	0.619362	0.281936
1324	NICERGOLINE	0.283118	0.772822
1325	COLESEVALAM HYDROCHLORIDE (high mol wt copolymer @10mg/ml)	0.731415	0.197507
1326	PHTHALYLSULFACETAMIDE	0.678914	0.254616
1327	FENTHION	0.829645	0.137553
1328	DEXLANSOPRAZOLE	0.322437	0.695501
1329	NICOTINYL ALCOHOL TARTRATE	0.576075	0.329536
1330	ERYTHROMYCIN STEARATE	2.60355	-0.150427
1331	RIMANTADINE HYDROCHLORIDE	0.650362	0.272783
1332	MEFLOQUINE	0.746283	0.191107
1333	DILTIAZEM HYDROCHLORIDE	0.445973	0.477449
1334	PENTETIC ACID	0.405463	0.55752
1335	NORFLOXACIN	0.516688	0.407852
1336	LEFLUNOMIDE	0.376472	0.600301
1337	PINACIDIL	0.351041	0.655758
1338	BROMINDIONE	0.497785	0.433377
1339	ETHAMBUTOL HYDROCHLORIDE	0.606267	0.313762
1340	BACLOFEN	1.082	0.036298
1341	PHENYLETHYL ALCOHOL	0.202681	1.43697
1342	ISAXONINE	0.443241	0.503263
1343	PENICILLIN V POTASSIUM	0.224047	1.17286
1344	TRICHLORMETHIAZIDE	0.317556	0.747849
1345	RAMELTEON	0.460821	0.477309
1346	NALIDIXIC ACID	0.216002	1.30363
1347	PERINDOPRIL ERBUMINE	1.29973	-0.0249091
1348	NITROXOLINE	0.52905	0.419361
1349	TRIMETAZIDINE DIHYDROCHLORIDE	0.821118	0.176637
1350	ETHOTOIN	1.48827	-0.0502625
1351	BROMPHENIRAMINE MALEATE	1.54793	-0.0609149
1352	RAMIPRIL	1.18245	0.0278168
1353	TRIMETOZINE	0.654525	0.316231
1354	AMINOSALICYLATE SODIUM	1.36387	-0.0207178
1355	NIZATIDINE	0.277048	0.950454
1356	Fludarabine Phosphate	0.976277	0.118824
1357	FENACLON	1.43699	-0.037467
1358	TROPICAMIDE	0.723895	0.255234
1359	BETAZOLE HYDROCHLORIDE	0.31335	0.839091
1360	CARBINOXAMINE MALEATE	1.22784	0.0270754
1361	CEFMENOXIME HYDROCHLORIDE	0.34564	0.748083
1362	IMATINIB	1.41	-0.0285492
1363	TARTARIC ACID (L)	0.819849	0.207828
1364	CAPTAMINE	1.27294	0.0217845
1365	PROCODAZOLE	1.18627	0.0412406
1366	Tretinoin	0.591423	0.390376
1367	NOSCAPINE HYDROCHLORIDE	0.708807	0.286138
1368	Ixabepilone	0.676029	0.320338
1369	TRAMIPROSATE	0.502344	0.488883
1370	CITALOPRAM HYDROBROMIDE	0.403449	0.657108
1371	PREDNISOLONE HEMISUCCINATE	1.01143	0.134214
1372	BEPRIDIL HYDROCHLORIDE	1.09046	0.0950964
1373	MEPIROXOL	0.657733	0.361733
1374	MENBUTONE	1.21779	0.0703737
1375	LUMIRACOXIB	0.233986	3.0734
1376	Nelarabine	0.919337	0.203248
1377	TINIDAZOLE	0.70534	0.343292
1378	CARZENIDE	0.889414	0.225862
1379	DABIGATRAN ETEXILATE MESYLATE	0.53709	0.508896
1380	NOVOBIOCIN SODIUM	0.3912	0.779919
1381	MAFENIDE HYDROCHLORIDE	0.674643	0.389138
1382	D-(+)-MALTOSE	1.27658	0.0642526
1383	CYCLAMIC ACID	1.97193	-0.0589399
1384	ACETOHEXAMIDE	0.503058	0.561159
1385	SELENOMETHIONINE	1.37155	0.0439763
1386	TADALAFIL	1.14543	0.125121
1387	DIMPYLATE	1.86671	-0.0358782
1388	FENBUFEN	0.276254	1.43244
1389	BIOTIN	0.686998	0.382638
1390	DYCLONINE HYDROCHLORIDE	0.483051	0.612615
1391	MECLOCYCLINE SULFOSALICYLATE	0.402792	0.808102
1392	CEFDITORIN PIVOXIL	1.39062	0.0551896
1393	BROMHEXINE HYDROCHLORIDE	0.395613	0.843182
1394	CEFAMANDOLE SODIUM	0.513838	0.56907
1395	Chlorambucil	0.792373	0.292953
1396	FEXOFENADINE HYDROCHLORIDE	0.882135	0.253203
1397	ESTRADIOL BENZOATE	0.47845	0.643975
1398	Crizotinib	0.719382	0.358133
1399	TESTOSTERONE	0.944686	0.235639
1400	VERAPAMIL HYDROCHLORIDE	0.428273	0.752446
1401	CYCLOHEXIMIDE	1.2344	0.127267
1402	CYCLIZINE	0.573004	0.527201
1403	Amifostine	1.17306	0.160711
1404	LOMEFLOXACIN HYDROCHLORIDE	0.53743	0.593921
1405	LISINOPRIL	1.19972	0.151945
1406	XYLOSE	0.639251	0.486772
1407	ETHOXZOLAMIDE	0.671624	0.456621
1408	TILORONE	0.796888	0.33995
1409	ACETAZOLAMIDE	0.370455	1.09849
1410	CEFOPERAZONE	1.00297	0.250268
1411	RESORCINOL	1.00768	0.25092
1412	CINROMIDE	0.972715	0.258926
1413	REPAGLINIDE	0.730922	0.411094
1414	RITODRINE HYDROCHLORIDE	0.650064	0.493418
1415	CYPROHEPTADINE HYDROCHLORIDE	0.748244	0.397699
1416	GLYBURIDE	0.569728	0.585994
1417	Raloxifene HCl	0.406121	0.958565
1418	SODIUM PHENYLBUTYRATE	0.746178	0.408837
1419	TRIMETHOBENZAMIDE HYDROCHLORIDE	0.619384	0.53355
1420	GRISEOFULVIN	0.716133	0.444272
1421	FLUCYTOSINE	0.385538	1.11051
1422	SENNOSIDE A	1.89587	0.0310101
1423	BENZYL ISOTHIOCYANATE	1.26176	0.162929
1424	FLUOXETINE	1.54053	0.0884155
1425	MEFEXAMIDE HYDROCHLORIDE	0.460204	0.822383
1426	IBANDRONATE SODIUM	0.467091	0.826777
1427	EPROBEMIDE	0.785477	0.409661
1428	ROXARSONE	1.03642	0.260168
1429	NICARDIPINE HYDROCHLORIDE	0.789237	0.405328
1430	DILAZEP DIHYDROCHLORIDE	0.561415	0.646357
1431	CLOMIPRAMINE HYDROCHLORIDE	0.631916	0.563189
1432	FOSFOSAL	1.78116	0.0678658
1433	Pazopanib HCl	0.788975	0.421844
1434	Altretamine	0.670507	0.535406
1435	Hydroxyurea	0.698099	0.505706
1436	PAROXETINE HYDROCHLORIDE	1.15634	0.242014
1437	SELEGILINE HYDROCHLORIDE	1.57069	0.119043
1438	RETINOL	0.561938	0.678477
1439	MIDODRINE HYDROCHLORIDE	1.23219	0.226876
1440	Megestrol acetate	0.894498	0.358114
1441	FOMEPIZOLE HYDROCHLORIDE	0.490259	0.87445
1442	TROCLOSENE POTASSIUM	0.686202	0.549627
1443	IOVERSOL	0.918405	0.366668
1444	KETOTIFEN FUMARATE	0.525153	0.804991
1445	OXOLINIC ACID	0.489417	0.908059
1446	DIXANTHOGEN	1.25439	0.233416
1447	Vincristine Sulfate	1.05346	0.301674
1448	CHLORPROPAMIDE	2.03306	0.0733252
1449	CITRIC ACID	0.550732	0.759585
1450	DEHYDROACETIC ACID	0.918408	0.373672
1451	Cisplatin	0.698068	0.568779
1452	CARMUSTINE	0.49692	0.922878
1453	SULFAMONOMETHOXINE	0.991488	0.352809
1454	alpha-TOCHOPHERYL ACETATE	1.03373	0.336029
1455	MECAMYLAMINE HYDROCHLORIDE	1.17843	0.266698
1456	CARBENOXOLONE SODIUM	0.510091	0.897872
1457	ETHINYL ESTRADIOL	0.69839	0.581469
1458	CLIOQUINOL	0.690901	0.592818
1459	RACECADOTRIL	1.86998	0.113073
1460	DOXOFYLLINE	0.627379	0.667426
1461	SULFANILATE ZINC	1.70044	0.143927
1462	NEFAZODONE HYDROCHLORIDE	1.39169	0.21524
1463	TRIAMTERENE	0.498968	0.96285
1464	CEFPROZIL	0.48914	1.00805
1465	FERROUS FUMARATE	0.778729	0.503988
1466	CLOPIDOL	1.82011	0.137101
1467	MALATHION	1.9149	0.115428
1468	Gefitinib	0.608309	0.725605
1469	CARBENICILLIN DISODIUM	0.799166	0.493088
1470	NALTREXONE HYDROCHLORIDE	1.79704	0.148378
1471	Thiotepa	0.734883	0.562568
1472	ISOFLUPREDONE ACETATE	0.59182	0.781968
1473	Letrozole	0.776716	0.539855
1474	Uracil mustard	1.30398	0.261399
1475	ABACAVIR SULFATE	0.766382	0.554737
1476	DIPYRONE	2.09453	0.133956
1477	FOSCARNET SODIUM	1.04671	0.388883
1478	ANTIMONY POTASSIUM TARTRATE TRIHYDRATE	0.510023	1.03875
1479	ASCORBIC ACID	0.591021	0.838052
1480	Azacitidine	1.25811	0.286609
1481	ARGININE HYDROCHLORIDE	0.483734	1.21806
1482	Lenalidomide	0.538981	0.965357
1483	GRANISETRON HYDROCHLORIDE	0.515678	1.1186
1484	ROPINIROLE HYDROCHLORIDE	1.23541	0.316399
1485	PREDNISOLONE TEBUTATE	1.12025	0.359228
1486	SYMCLOSENE	0.616835	0.868656
1487	ADIPIC ACID	0.69382	0.721486
1488	NIFEDIPINE	0.768965	0.601386
1489	NAPHAZOLINE HYDROCHLORIDE	0.75344	0.619358
1490	SALICIN	1.01338	0.44733
1491	LIOTHYRONINE	0.7983	0.586797
1492	Anastrozole	0.747914	0.624032
1493	TETRAMIZOLE HYDROCHLORIDE	0.79505	0.595445
1494	AMIODARONE HYDROCHLORIDE	0.723684	0.678804
1495	SODIUM MONOFLUOROPHOSPHATE	0.716395	0.707649
1496	PICONOL	1.48799	0.273066
1497	ERYTHROSINE SODIUM	1.09416	0.423143
1498	OXIGLUTATIONE DISODIUM SALT	0.663099	0.847006
1499	CAPOBENIC ACID	0.580991	1.00043
1500	ASCORBYL PALMITATE	0.547915	1.15313
1501	Temozolomide	0.726924	0.699627
1502	AMINOHIPPURIC ACID	1.05654	0.445819
1503	DOXAZOSIN MESYLATE	1.59474	0.259892
1504	CHROMOCARB	0.558176	1.13323
1505	DICHLOROPHEN	3.25851	0.168452
1506	ACECAINIDE HYDROCHLORIDE	0.689821	0.825103
1507	TENOXICAM	1.16312	0.416832
1508	CLOSANTEL	1.98301	0.225249
1509	DOCETAXEL	0.620766	0.990552
1510	MEPHENESIN	0.680693	0.889588
1511	EDROPHONIUM CHLORIDE	0.636797	0.978529
1512	FAMPRIDINE	0.733004	0.756206
1513	MECLOFENAMATE SODIUM	0.836698	0.627643
1514	ALBENDAZOLE	0.5512	1.46861
1515	FLUMEQUINE	0.562881	1.38941
1516	WARFARIN	0.799022	0.696929
1517	ALLOPURINOL	1.64312	0.291902
1518	ALTRETAMINE	0.655675	1.02487
1519	Celecoxib	0.762264	0.769331
1520	Thalidomide	1.08768	0.496616
1521	ESTRIOL	1.11123	0.491824
1522	YOHIMBINE HYDROCHLORIDE	0.714649	0.899122
1523	CAPTOPRIL	0.944174	0.59717
1524	METARAMINOL BITARTRATE	0.682099	1.01767
1525	IPRATROPIUM BROMIDE	0.879146	0.663947
1526	TYLOXAPOL	0.971847	0.599162
1527	MEGESTROL ACETATE	1.48201	0.361047
1528	OXYCLOZANIDE	2.06408	0.267693
1529	MOXIDECTIN	1.25541	0.450793
1530	ZALCITABINE	0.664761	1.12294
1531	Methoxsalen	0.87654	0.684263
1532	ACETRIAZOIC ACID	1.88574	0.292761
1533	METHYLATROPINE NITRATE	1.55379	0.371054
1534	PIPERACETAZINE	0.706882	1.02069
1535	Irinotecan HCl	1.71972	0.339382
1536	TERPENE HYDRATE	0.873605	0.735916
1537	TRANEXAMIC ACID	1.06228	0.574854
1538	Melphalan	1.54726	0.39348
1539	TRIMEPRAZINE TARTRATE	0.700502	1.1092
1540	DIMETRIDAZOLE	1.85887	0.33481
1541	PREGNENOLONE	1.78725	0.353687
1542	ASPARTAME	1.44229	0.436544
1543	SULFADIMETHOXINE	1.25632	0.511486
1544	GALANTAMINE	1.39912	0.452201
1545	TRYPTOPHAN	1.04679	0.630676
1546	ACTARIT	1.33951	0.488612
1547	Decitabine	1.6176	0.411228
1548	MELPHALAN	3.03855	0.313161
1549	CHINIOFON	1.04836	0.666713
1550	TAPENTADOL HYDROCHLORIDE	1.31953	0.510284
1551	ETHACRYNIC ACID	1.16904	0.587247
1552	PHENOTHRIN	2.06638	0.352596
1553	Zoledronic Acid	0.714412	1.32246
1554	URACIL	1.66844	0.428871
1555	METHAPYRILENE HYDROCHLORIDE	1.84698	0.396697
1556	Tamoxifen Citrate	1.35044	0.520924
1557	OCTINOXATE	0.905625	0.868478
1558	Streptozocin	1.17638	0.615727
1559	PAROMOMYCIN SULFATE	0.997328	0.771218
1560	PROCHLORPERAZINE EDISYLATE	0.710103	1.68954
1561	BECLOMETHASONE DIPROPIONATE	1.55916	0.4767
1562	CEFOTAXIME SODIUM	1.27662	0.579021
1563	BENZYL BENZOATE	1.1194	0.67244
1564	TACROLIMUS	2.08318	0.389329
1565	Arsenic Trioxide	0.878041	0.939384
1566	TRAZODONE HYDROCHLORIDE	1.03552	0.763095
1567	TOLAZAMIDE	0.977231	0.846254
1568	Oxaliplatin	1.1295	0.68294
1569	ZOLMITRIPTAN	1.03565	0.770396
1570	TRANILAST	0.890881	0.93964
1571	IOTHALAMIC ACID	1.63325	0.469807
1572	BENZONATATE	0.716691	1.78759
1573	AVOBENZONE	0.812989	1.13491
1574	LEVAMISOLE HYDROCHLORIDE	1.39968	0.546546
1575	VILAZODONE HYDROCHLORIDE	0.977956	0.879156
1576	NANOFIN	1.41897	0.549584
1577	SULFANITRAN	1.10135	0.741486
1578	FIPRONIL	1.0366	0.815017
1579	SPIRAMYCIN	0.736062	1.71175
1580	valrubicin	0.753775	1.56659
1581	PAROXYPROPIONE	2.03303	0.429481
1582	Carboplatin	0.863187	1.10411
1583	MILRINONE	0.980591	0.900138
1584	VENLAFAXINE HYDROCHLORIDE	2.3741	0.411382
1585	NITARSONE	0.745775	1.73259
1586	LOMUSTINE	0.878051	1.04655
1587	ERYTHROMYCIN ESTOLATE	0.977057	0.917912
1588	DROPROPIZINE	1.93889	0.444616
1589	ZINC UNDECYLENATE	1.47315	0.560339
1590	Methotrexate	0.795817	1.36975
1591	ENOXACIN	0.910145	1.04276
1592	CALCIUM CHLORIDE	0.818846	1.31455
1593	BITHIONATE SODIUM	1.75942	0.493571
1594	RIBOFLAVIN	0.951501	1.02278
1595	THEOPHYLLINE	1.06232	0.876101
1596	BEZAFIBRATE	0.880107	1.21617
1597	Vinorelbine Tartrate	0.924921	1.12014
1598	NIACINAMIDE	1.0433	0.937585
1599	TEPOXALIN	1.30148	0.688661
1600	CARBIDOPA	1.71172	0.543403
1601	MEPHENTERMINE SULFATE	0.92584	1.15229
1602	AMINOPTERIN	0.875442	1.34282
1603	ETODOLAC	0.809182	2.07493
1604	EQUILIN	0.954754	1.14882
1605	ISOSORBIDE MONONITRATE	1.33563	0.706743
1606	DROPERIDOL	0.862064	1.62214
1607	PHYTONADIONE	1.86605	0.545107
1608	FLUNARIZINE HYDROCHLORIDE	1.06668	0.971893
1609	Pentostatin	0.982838	1.1782
1610	SALICYLIC ACID	2.54382	0.490837
1611	MEROPENEM	0.95818	1.29372
1612	Estramustine phosphate	0.989925	1.19792
1613	Etoposide	1.16702	0.906308
1614	TRILOSTANE	1.09318	1.00611
1615	FLUPHENAZINE HYDROCHLORIDE	0.934012	1.53968
1616	PHENACETIN	0.999972	1.28247
1617	FOLIC ACID	1.45959	0.707048
1618	ARTESUNATE	1.05792	1.13363
1619	SODIUM LACTATE	0.92889	1.63598
1620	MERBROMIN	1.59255	0.673951
1621	CARBAMAZEPINE	1.12153	1.03977
1622	PROPYLTHIOURACIL	1.24923	0.90729
1623	TRIAMCINOLONE ACETONIDE	1.06886	1.17431
1624	Cyclophosphamide	1.09953	1.13436
1625	STRYCHNINE	1.90186	0.595948
1626	SUCCINYLSULFATHIAZOLE	1.14607	1.07314
1627	PHENOTHIAZINE	1.39362	0.796972
1628	PERHEXILINE MALEATE	1.61443	0.706643
1629	BUPROPION	1.01923	1.53445
1630	CARBADOX	1.44585	0.785538
1631	MEQUINOL	1.28143	0.940452
1632	alpha-TOCHOPHEROL	2.00828	0.621763
1633	CEPHRADINE	1.06092	1.70525
1634	PANTOTHENIC ACID(d) Na salt	1.39166	0.924446
1635	FENOTEROL HYDROBROMIDE	1.05786	1.89698
1636	Procarbazine HCl	1.15852	1.43872
1637	CEPHALEXIN	1.15987	1.46504
1638	Gemcitabine HCl	2.20481	0.668715
1639	PROTRYPTYLINE HYDROCHLORIDE	2.20475	0.675791
1640	CYACETACIDE	1.50594	0.916404
1641	MEGLUTOL	1.61954	0.851212
1642	METHENAMINE	1.64159	0.853748
1643	AMINOCAPROIC ACID	1.90237	0.738828
1644	STAVUDINE	1.27153	1.22164
1645	OFLOXACIN	1.25636	1.28312
1646	PHTHALYLSULFATHIAZOLE	1.41594	1.00235
1647	FLUTAMIDE	1.89588	0.759235
1648	DIAVERIDINE	1.24668	1.47051
1649	MOLINDONE HYDROCHLORIDE	1.30909	1.27016
1650	EDOXUDINE	1.67502	0.920128
1651	PHENOLPHTHALEIN	1.33686	1.34163
1652	PILOCARPINE NITRATE	1.23068	3.77282
1653	AMITRIPTYLINE HYDROCHLORIDE	1.63199	0.986702
1654	AUROTHIOGLUCOSE	1.39164	1.24355
1655	XYLAZINE	1.92595	0.868261
1656	Dexrazoxane HCl	1.57801	1.06685
1657	FAMOTIDINE	1.27436	1.80851
1658	PIPERAZINE	1.65388	1.02196
1659	Fluorouracil (5-FU)	1.44272	1.33432
1660	DAPTOMYCIN (5 millimolar/DMSO)	1.47402	1.3544
1661	TRIAMCINOLONE DIACETATE	1.38357	1.88682
1662	PEMETREXED	1.88043	0.971001
1663	PRASTERONE ACETATE	1.47936	1.40836
1664	TRIFLURIDINE	1.36549	2.66438
1665	Mechlorethamine HCl	1.70876	1.12376
1666	CRESOL	2.0262	0.962439
1667	IDOXURIDINE	1.39551	2.07252
1668	FLUNISOLIDE	2.3096	0.936909
1669	Romidepsin	1.50797	1.69833
1670	NICLOSAMIDE	3.2002	0.953015
1671	AMINOGLUTETHIMIDE	2.48753	0.989992
1672	AMANTADINE HYDROCHLORIDE	1.88276	1.18933
1673	LOFEXIDINE HYDROCHLORIDE	2.00101	1.19433
1674	ACETOHYDROXAMIC ACID	1.80554	1.7057
1675	COLFORSIN	2.74632	1.21825
1676	NICOTINE BITARTRATE	3.23663	1.51605
1677	Pralatrexate	3.19579	1.58973
1678	FLUMETHASONE	2.54136	2.00935
1679	Cytarabine; Ara-C	3.39933	2.12599
1680	Pemetrexed Disodium	3.40665	3.53608

## Sheet: Primary Screen 10 uM
		Z SCORE
RANK	COMPOUND	REPEAT 1	REPEAT 2
1	BENZETHONIUM CHLORIDE	-6.15469	-6.24387
2	NICLOSAMIDE	-6.16194	-5.77476
3	HEXACHLOROPHENE	-6.01139	-6.05132
4	METHYLBENZETHONIUM CHLORIDE	-6.00403	-5.88801
5	BERBERINE CHLORIDE	-5.87848	-5.8612
6	IVERMECTIN	-5.73997	-5.60651
7	PYRVINIUM PAMOATE	-5.43889	-5.71049
8	EMETINE DIHYDROCHLORIDE	-4.98863	-5.27041
9	TOPOTECAN HYDROCHLORIDE	-4.59326	-4.3272
10	BENZYL ISOTHIOCYANATE	-4.23373	-5.17245
11	ACRIFLAVINIUM HYDROCHLORIDE	-4.74589	-4.25275
12	DACTINOMYCIN	-4.75671	-4.1953
13	FULVESTRANT	-3.89785	-4.25532
14	ALEXIDINE HYDROCHLORIDE	-4.33203	-4.01472
15	TENIPOSIDE	-3.28671	-4.21907
16	PLICAMYCIN	-3.77268	-3.76386
17	NONOXYNOL-9	-3.34122	-3.97124
18	CHLORHEXIDINE DIHYDROCHLORIDE	-3.46873	-3.24407
19	ETHACRIDINE LACTATE	-3.17	-3.52429
20	SULOCTIDIL	-3.17607	-3.29933
21	CHLOROACETOXYQUINOLINE	-3.59651	-2.7858
22	PENTAMIDINE ISETHIONATE	-3.06718	-2.95662
23	ACRISORCIN	-3.07493	-2.78886
24	AMSACRINE	-2.4674	-3.07793
25	MITOMYCIN	-2.67837	-2.87135
26	EPIRUBICIN HYDROCHLORIDE	-2.97177	-2.65978
27	DEQUALINIUM CHLORIDE	-2.24926	-2.91137
28	THIOGUANINE	-2.45179	-2.70205
29	ABAMECTIN (avermectin B1a shown)	-2.36916	-2.78151
30	PROFLAVINE HEMISULFATE	-2.74452	-2.35919
31	NITAZOXANIDE	-2.37383	-2.5204
32	AZACITIDINE	-2.29595	-2.19449
33	ECONAZOLE NITRATE	-2.47387	-1.916
34	BROXALDINE	-1.9751	-2.64654
35	PIMOZIDE	-2.09138	-2.61764
36	NITROXOLINE	-2.30824	-2.11095
37	HOMIDIUM BROMIDE	-2.13425	-2.50904
38	IRINOTECAN HYDROCHLORIDE	-2.35069	-2.01399
39	SORAFENIB	-2.13097	-2.48322
40	THONZONIUM BROMIDE	-1.91024	-2.34407
41	ITRACONAZOLE	-2.19128	-1.91961
42	HEXETIDINE	-2.21135	-1.81174
43	FENOFIBRATE	-1.77076	-2.49294
44	DORAMECTIN	-2.1486	-1.81808
45	ATOVAQUONE	-2.20858	-1.64428
46	CLADRIBINE	-2.15214	-1.70715
47	AMINACRINE	-1.64764	-2.14795
48	PHENFORMIN HYDROCHLORIDE	-1.78233	-1.9253
49	CICLOPIROX OLAMINE	-1.60211	-2.22752
50	CYCLOSPORINE	-2.20683	-1.37801
51	PAPAVERINE HYDROCHLORIDE	-1.67695	-1.87369
52	BROXYQUINOLINE	-1.63711	-1.90908
53	HYDROXYPROGESTERONE CAPROATE	-2.18108	-1.38718
54	MERCAPTOPURINE	-1.91636	-1.5116
55	CLOFARABINE	-1.43226	-2.13143
56	MONENSIN SODIUM (monensin A is shown)	-1.88967	-1.49347
57	MERCAPTOPURINE	-1.62285	-1.74805
58	QUINACRINE	-1.40255	-2.05117
59	SALINOMYCIN, SODIUM	-1.49244	-1.82583
60	SULCONAZOLE NITRATE	-1.86177	-1.37182
61	PYRETHRINS	-1.45706	-1.81546
62	ARIPIPRAZOLE	-2.2029	-1.0208
63	ADAPALENE	-1.70542	-1.20647
64	TELENZEPINE HYDROCHLORIDE	-2.1407	-0.915607
65	ETOPOSIDE	-1.09849	-1.96079
66	CHLORMIDAZOLE	-1.07202	-1.98791
67	CANDICIDIN	-1.78282	-0.985499
68	NISOLDIPINE	-1.69625	-1.01479
69	LOPERAMIDE HYDROCHLORIDE	-1.13713	-1.75735
70	METHYLDOPA	-1.21393	-1.592
71	PHENINDIONE	-0.868693	-2.1629
72	ALTHIAZIDE	-1.3077	-1.48346
73	EXALAMIDE	-1.77913	-0.895198
74	BUDESONIDE	-1.52894	-1.11001
75	ERLOTINIB HCL	-1.1533	-1.53767
76	BUTOCONAZOLE	-1.12828	-1.51898
77	TRICHLORMETHINE HYDROCHLORIDE	-1.41726	-1.17301
78	TRICLABENDAZOLE	-0.627702	-2.43416
79	ETHAVERINE HYDROCHLORIDE	-1.32427	-1.21507
80	FLUROXENE	-1.1469	-1.47976
81	PROADIFEN HYDROCHLORIDE	-1.3227	-1.21043
82	CLOFOCTOL	-1.89338	-0.656817
83	RITONAVIR	-1.51808	-0.946441
84	AMINOPTERIN	-1.79699	-0.693117
85	SOLIFENACIN SUCCINATE	-1.21348	-1.36325
86	THIOTHIXENE	-0.0182022	-3.30853
87	MELENGESTROL ACETATE	-1.03363	-1.50772
88	THIORIDAZINE HYDROCHLORIDE	-1.10396	-1.46275
89	ALLYLISOTHIOCYANATE	-1.61424	-0.797116
90	CLOZAPINE	-1.47558	-0.933586
91	ALLANTOIN	-1.2296	-1.21325
92	CHLORAMPHENICOL	-1.10731	-1.38084
93	TAMOXIFEN CITRATE	-1.29822	-1.09702
94	PROXYPHYLLINE	-1.48494	-0.87774
95	CLIOQUINOL	-1.48533	-0.869395
96	DASITINIB	-0.622603	-1.90585
97	FLOXURIDINE	-1.12076	-1.20866
98	LOXOPROFEN	-1.43948	-0.849474
99	NIFURSOL	-1.63954	-0.590497
100	TOREMIPHENE CITRATE	-1.25122	-1.00601
101	MILTEFOSINE	-0.861333	-1.5
102	THIOSTREPTON	-1.28114	-0.975095
103	BROMOCRIPTINE MESYLATE	-1.20335	-1.08457
104	NADIFLOXACIN	-1.45256	-0.769925
105	VALPROATE SODIUM	-0.80103	-1.51131
106	CHLORAMPHENICOL SODIUM SUCCINATE	-0.697784	-1.6817
107	LUFENURON	-1.44357	-0.713547
108	IRINOTECAN HCL	-0.919419	-1.30118
109	AZATHIOPRINE	-1.34833	-0.780026
110	ALGESTONE ACETOPHENIDE	-0.585381	-1.6772
111	EVEROLIMUS	-1.19328	-0.939392
112	OCTOCRYLENE	-1.61151	-0.484284
113	PAROXETINE HYDROCHLORIDE	-0.643167	-1.53035
114	PROTIRELIN	-0.765547	-1.42922
115	PRIMAQUINE PHOSPHATE	-0.954843	-1.19268
116	CHLORQUINALDOL	-1.02224	-1.08999
117	DOCETAXEL	-0.741778	-1.40029
118	ATROPINE OXIDE	-1.01928	-1.01555
119	PROTOPORPHYRIN IX	-1.12007	-0.919277
120	FLUVASTATIN	-1.07937	-0.976805
121	FENBENDAZOLE	-1.09978	-0.940092
122	ELTANOLONE	-1.63176	-0.373826
123	KETOCONAZOLE	-1.18028	-0.852074
124	BUTAMBEN	-0.983588	-1.00954
125	SIROLIMUS	-0.749509	-1.28474
126	PIMETHIXENE MALEATE	-1.54901	-0.400212
127	VORINOSTAT	-0.890388	-1.09596
128	CARBINOXAMINE MALEATE	-0.855014	-1.13474
129	CEPHARANTHINE	-1.16762	-0.780048
130	TOLONIUM CHLORIDE	-1.32282	-0.595956
131	LEVOCETIRIZINE DIHYDROCHLORIDE	-1.24481	-0.685129
132	ATENOLOL	-0.291028	-1.78886
133	METERGOLINE	-1.54384	-0.362254
134	HYDRASTINE (1R, 9S)	-0.710385	-1.23179
135	STREPTOMYCIN SULFATE	-0.860291	-1.01969
136	Nilotinib	-1.37086	-0.486079
137	OXYBENZONE	-0.63986	-1.27528
138	GANCICLOVIR	-1.32726	-0.515796
139	CHLOROQUINE DIPHOSPHATE	-0.883289	-0.978225
140	TILETAMINE HYDROCHLORIDE	-1.57287	-0.274773
141	CEFMETAZOLE SODIUM	-1.37985	-0.462839
142	CYCLOBENZAPRINE HYDROCHLORIDE	-0.99285	-0.872785
143	CASANTHRANOL [cascaroside A shown]	-0.741081	-1.14208
144	CROTAMITON	-0.621556	-1.24717
145	CEFPIRAMIDE	-0.261055	-1.61256
146	OXYPHENBUTAZONE	-0.967309	-0.857861
147	DEHYDROCHOLIC ACID	-1.11578	-0.684753
148	ETICLOPRIDE HYDROCHLORIDE	-0.91057	-0.898818
149	SECURININE	-1.56468	-0.223002
150	PEFLOXACINE MESYLATE	-1.51859	-0.253626
151	AZELASTINE HYDROCHLORIDE	-1.48999	-0.292406
152	GUANADREL SULFATE	-1.10599	-0.676523
153	PROGLUMIDE	-0.199397	-1.6698
154	CHENODIOL	-0.731362	-1.08094
155	METHOTREXATE(+/-)	-0.493613	-1.31736
156	BETAHISTINE HYDROCHLORIDE	-1.06106	-0.700878
157	METITEPINE MALEATE	-1.95838	0.161154
158	Vemurafenib	-0.869277	-0.875263
159	PITAVASTATIN CALCIUM	-0.51087	-1.2482
160	TEPOXALIN	-0.571024	-1.18816
161	CHOLESTEROL	-0.806618	-0.932397
162	OXYQUINOLINE SULFATE	-0.737442	-0.991047
163	ETHISTERONE	-0.794344	-0.920765
164	OXYBUTYNIN CHLORIDE	-0.654076	-1.08567
165	Carmustine	-1.7391	0.00286702
166	Imatinib Mesylate	-0.869688	-0.84548
167	ERGONOVINE MALEATE	-1.95717	0.227538
168	TRIMEBUTINE MALEATE	-0.907874	-0.791545
169	MOLSIDOMINE	-1.07868	-0.630889
170	MANIDIPINE HYDROCHLORIDE	-0.934324	-0.730109
171	TRAMIPROSATE	-0.629623	-1.08086
172	HYDRASTININE HYDROCHLORIDE	-1.5087	-0.176238
173	BEKANAMYCIN SULFATE	-0.187545	-1.51089
174	PERHEXILINE MALEATE	-0.686348	-0.977389
175	ENILCONAZOLE SULFATE	-0.795528	-0.873375
176	LASALOCID SODIUM	0.680085	-2.24518
177	Capecitabine	-1.83924	0.171554
178	DICLAZURIL	-1.07955	-0.586298
179	ESZOPICLONE	-0.84331	-0.802208
180	TUAMINOHEPTANE SULFATE	-0.190588	-1.50107
181	PRIMIDONE	-0.956474	-0.66021
182	MEFENAMIC ACID	-1.04097	-0.574475
183	TYLOXAPOL	-0.746255	-0.875138
184	TETRAHYDROZOLINE HYDROCHLORIDE	-0.715955	-0.897037
185	CEFACLOR	-0.763523	-0.850705
186	PHENYLBUTAZONE	0.171952	-1.76506
187	Bleomycin	-1.35334	-0.224868
188	Vinorelbine Tartrate	-0.319612	-1.24485
189	RESERPINE	-0.952826	-0.63486
190	Dacarbazine	-1.54101	-0.0152967
191	CHLORPROMAZINE	-0.441696	-1.12811
192	DEXLANSOPRAZOLE	-0.155795	-1.42741
193	UREA	-0.41051	-1.14334
194	Allopurinol	-1.86541	0.37913
195	PROGESTERONE	-1.2018	-0.388568
196	CAPTOPRIL	-0.865753	-0.677453
197	IPRIFLAVONE	-0.985068	-0.571295
198	MEBENDAZOLE	-0.533458	-0.998233
199	SEVOFLURANE	-1.28239	-0.29113
200	CLAVULANATE LITHIUM	-0.402063	-1.1524
201	LOXAPINE SUCCINATE	-1.10987	-0.442739
202	IODIPAMIDE	-0.769394	-0.748378
203	CHLORAMPHENICOL PALMITATE	-0.711807	-0.818579
204	NIFLUMIC ACID	-1.41233	-0.116883
205	SULISOBENZONE	-0.763294	-0.720003
206	EUCATROPINE HYDROCHLORIDE	-0.406057	-1.1084
207	GLUTATHIONE	-1.3706	-0.144127
208	NORTRIPTYLINE HYDROCHLORIDE	-0.46721	-1.00691
209	DIAZOXIDE	-0.941371	-0.566087
210	FENACLON	-1.48504	-0.0167824
211	Vinblastine Sulfate	-0.203283	-1.25135
212	TACROLIMUS	-0.0422219	-1.45342
213	OROTIC ACID	-1.24769	-0.257118
214	BUTYLATED HYDROXYTOLUENE	-1.12919	-0.364515
215	LANSOPRAZOLE	0.214836	-1.55038
216	KETANSERIN TARTRATE	-1.09582	-0.39725
217	FAMPROFAZONE	-1.02845	-0.446787
218	CYANOCOBALAMIN	-0.80763	-0.645802
219	ZOLPIDEM	-0.758702	-0.682223
220	ORLISTAT	-0.928363	-0.519992
221	ACEDOBEN	-1.30919	-0.146899
222	Bendamustine HCl	-1.36512	-0.064904
223	PENICILLIN V POTASSIUM	-0.441323	-0.969634
224	CARTEOLOL HYDROCHLORIDE	0.320993	-1.58847
225	ZAPRINAST	-0.95753	-0.459765
226	AMLODIPINE BESYLATE	-1.07957	-0.359751
227	CLOPERASTINE HYDROCHLORIDE	-1.38745	0.000688379
228	ACETRIAZOIC ACID	-0.59175	-0.789651
229	alpha-TOCHOPHEROL	-0.409712	-0.952955
230	PENICILLAMINE	-0.569417	-0.804144
231	SPIRONOLACTONE	-0.73921	-0.645319
232	ELLAGIC ACID	-1.25021	-0.150448
233	CHLORCYCLIZINE HYDROCHLORIDE	-0.544496	-0.812617
234	LEVOCARNITINE PROPIONATE HYDROCHLORIDE	-0.563472	-0.787964
235	ARMODAFINIL	-0.779573	-0.579155
236	SULFASALAZINE	-0.616967	-0.717717
237	PILOCARPINE NITRATE	-0.817623	-0.545374
238	ETHYNODIOL DIACETATE	-1.0023	-0.385426
239	XYLOMETAZOLINE HYDROCHLORIDE	0.104754	-1.38366
240	2-THIOURACIL	-1.02745	-0.360347
241	SODIUM CYCLAMATE	-0.841552	-0.525345
242	NAFRONYL OXALATE	-1.68202	0.62011
243	D-PHENYLALANINE	-1.55825	0.356514
244	PHYSOSTIGMINE SALICYLATE	-0.453455	-0.874229
245	RESORCINOL	0.927957	-1.79664
246	PODOFILOX	-0.571866	-0.718138
247	PALMIDROL	-0.774578	-0.558542
248	EDARAVONE	-1.13938	-0.211869
249	NIFUROXAZIDE	-0.0600319	-1.2079
250	VANCOMYCIN HYDROCHLORIDE	0.26558	-1.4655
251	gamma-AMINOBUTYRIC ACID	-0.835131	-0.479581
252	PREDNISOLONE TEBUTATE	-0.147465	-1.11354
253	BETAMIPRON	-1.0546	-0.277483
254	SUXIBUZONE	-1.31143	0.0236952
255	AMPIROXICAM	-1.15098	-0.163583
256	PROTRYPTYLINE HYDROCHLORIDE	-0.545296	-0.711868
257	DICLORALUREA	-0.490353	-0.788461
258	Raloxifene HCl	0.172708	-1.30645
259	TRIPROLIDINE HYDROCHLORIDE	0.441217	-1.50449
260	CLINAFOXACIN HYDROCHLORIDE	-0.104949	-1.1173
261	VALACYCLOVIR HYDROCHLORIDE	-1.09105	-0.22597
262	DESLORATIDINE	-0.630256	-0.636402
263	Pipobroman	-1.55529	0.501207
264	IBANDRONATE SODIUM	-0.0426151	-1.16035
265	PERPHENAZINE	-0.0747529	-1.13176
266	CYCLOHEXIMIDE	-0.40914	-0.856478
267	CEFDITORIN PIVOXIL	-1.31975	0.0586793
268	PENTYLENETETRAZOL	-0.383917	-0.866542
269	ORPHENADRINE CITRATE	-0.21177	-0.987096
270	CHLORMADINONE ACETATE	-0.832628	-0.443839
271	DIBUTYL PHTHALATE	-0.949093	-0.350556
272	CHLOROTHIAZIDE	-0.565034	-0.665566
273	SERTRALINE HYDROCHLORIDE	-0.577154	-0.658102
274	RAMIFENAZONE	-0.965517	-0.318767
275	MEPRYLCAINE HYDROCHLORIDE	-0.99758	-0.289275
276	TELMISARTAN	-0.97713	-0.306049
277	TOLFENAMIC ACID	-1.02717	-0.253398
278	Ixabepilone	-0.738659	-0.53438
279	PROCAINE HYDROCHLORIDE	-0.547651	-0.670742
280	PREDNISOLONE ACETATE	-0.310108	-0.879637
281	LOMERIZINE HYDROCHLORIDE	-1.11024	-0.160112
282	DERACOXIB	-0.80881	-0.435399
283	TROLEANDOMYCIN	-0.383547	-0.845279
284	PENICILLIN G POTASSIUM	-0.54814	-0.653961
285	PAZUFLOXACIN MESYLATE	-1.23297	-0.00686794
286	BUFEXAMAC	-1.21739	-0.031962
287	PIPERACILLIN SODIUM	-0.593479	-0.594387
288	PRILOCAINE HYDROCHLORIDE	0.30814	-1.32279
289	ADENOSINE PHOSPHATE	-0.691649	-0.516946
290	TETRACAINE HYDROCHLORIDE	-0.559119	-0.613094
291	MOGUISTEINE	-1.3809	0.293709
292	PROPOXYCAINE HYDROCHLORIDE	0.230702	-1.22541
293	OXICONAZOLE NITRATE	-1.00384	-0.210187
294	LEVONORGESTREL	-0.442394	-0.704432
295	PIRENPERONE	0.601966	-1.47163
296	LOVASTATIN	-0.146975	-0.952387
297	MELPERONE HYDROCHLORIDE	-0.857644	-0.346713
298	Ifosfamide	-1.41291	0.382975
299	QUINESTROL	-0.266701	-0.855386
300	ACETARSOL	-1.25644	0.115544
301	GALLIC ACID	-1.15409	-0.0167426
302	Cabazitaxel	-1.29605	0.151725
303	CARMOFUR	-1.14984	-0.0314281
304	DECOQUINATE	-1.21186	0.0306749
305	BUTYLATED HYDROXYANISOLE	-0.428837	-0.700684
306	ERDOSTEINE	-1.3512	0.289489
307	METHYLENE BLUE	-0.860417	-0.320602
308	LIDOCAINE HYDROCHLORIDE	-0.508018	-0.641778
309	ENOXOLONE	-1.22032	0.0589618
310	ANTIMONY POTASSIUM TARTRATE TRIHYDRATE	-0.745381	-0.417648
311	TERBUTALINE HEMISULFATE	-0.440791	-0.66081
312	ESTRADIOL	-0.500373	-0.601738
313	NIACINAMIDE	-0.721112	-0.410458
314	NORGESTREL	-0.613466	-0.489313
315	Sirolimus (Rapamycin)	-1.26783	0.185504
316	TROXERUTIN	-0.965211	-0.185673
317	XYLOSE	-0.629419	-0.474121
318	TRIPELENNAMINE CITRATE	0.454771	-1.27249
319	NIALAMIDE	-1.22121	0.135641
320	DOCOSANOL	-0.526805	-0.569702
321	MOXIDECTIN	-0.269964	-0.755346
322	HYDROQUINIDINE	-1.09451	-0.0414374
323	ADELMIDROL	-0.938539	-0.195969
324	ESTRADIOL VALERATE	-0.206318	-0.832093
325	LEFLUNOMIDE	0.406011	-1.22061
326	PIOGLITAZONE HYDROCHLORIDE	-0.908824	-0.208413
327	TROPICAMIDE	0.570024	-1.28589
328	FULVESTRANT	0.321596	-1.185
329	DIXANTHOGEN	-1.49566	1.17434
330	DIBEKACIN	-0.936394	-0.162951
331	ZILEUTON	-1.00359	-0.0845589
332	MITOTANE	-0.271391	-0.704887
333	KETOPROFEN	-0.547704	-0.483233
334	SULFAPHENAZOLE	-1.14379	0.114131
335	BUCLADESINE	-1.24607	0.249771
336	AZELAIC ACID	-0.972913	-0.0934876
337	TRIFLURIDINE	0.134268	-0.992352
338	PROBUCOL	0.0371673	-0.943798
339	PHENSUCCIMIDE	-0.409633	-0.597874
340	Lomustine; CCNU	-0.774615	-0.270031
341	Exemestane	-1.30729	0.425082
342	MEBHYDROLIN NAPHTHALENESULFONATE	-0.41946	-0.573113
343	TERCONAZOLE	-0.409764	-0.578704
344	NIZATIDINE	0.0961088	-0.944864
345	CYTISINE	-1.3268	0.608816
346	Mitotane; o;p'-DDD	-1.29503	0.408507
347	LEVOSIMENDAN	-0.810693	-0.210625
348	THIODIGLYCOL	-0.954332	-0.082022
349	ETHOXZOLAMIDE	-0.20191	-0.716141
350	MECLOCYCLINE SULFOSALICYLATE	-0.5212	-0.467597
351	CARVEDILOL	-0.465889	-0.503654
352	Imiquimod	-0.152076	-0.750899
353	BRONOPOL	-0.536728	-0.439611
354	PENBUTOLOL SULFATE	-0.788149	-0.21208
355	LINDANE	-0.903697	-0.101444
356	TRISODIUM ETHYLENEDIAMINE TETRACETATE	-0.685463	-0.309141
357	MEPHENESIN	0.00199977	-0.866393
358	ETHOPROPAZINE HYDROCHLORIDE	0.124941	-0.919859
359	URSODIOL	0.32149	-1.04229
360	LUMIRACOXIB	-0.230551	-0.663672
361	HYDROXYTOLUIC ACID	-0.661184	-0.324368
362	PIMAGEDINE HYDROCHLORIDE	-0.625023	-0.350851
363	DIPYROCETYL	-1.31377	0.673177
364	PHENAZOPYRIDINE HYDROCHLORIDE	-0.115214	-0.727908
365	LEVOBUNOLOL HYDROCHLORIDE	-0.38586	-0.545206
366	PIPERINE	0.186363	-0.938483
367	SULBENTINE	-1.10919	0.185904
368	VINBLASTINE SULFATE	-0.445919	-0.481175
369	ACETYLCYSTEINE	-0.109833	-0.721431
370	PYRANTEL PAMOATE	-0.8476	-0.123203
371	LITHIUM CITRATE	-1.32333	0.867474
372	CHLORTHALIDONE	-0.282708	-0.586896
373	DEXFOSFOSERINE	-1.30058	0.660816
374	FTAXILIDE	-1.21107	0.375349
375	ALVERINE CITRATE	0.470294	-1.09492
376	NANOFIN	-0.323857	-0.557412
377	LEVOTHYROXINE	-0.355563	-0.542588
378	PENFLURIDOL	-0.435123	-0.476507
379	FENOPROFEN	0.300193	-0.982558
380	RETINYL ACETATE	-1.01571	0.0962367
381	METHYLTHIOURACIL	-0.0328653	-0.784657
382	DOXYCYCLINE HYDROCHLORIDE	0.746791	-1.18219
383	NIKETHAMIDE	0.163958	-0.887835
384	PROCYCLIDINE HYDROCHLORIDE	-0.104477	-0.711621
385	GLICLAZIDE	-0.835466	-0.097048
386	NOREPINEPHRINE	-0.298447	-0.5613
387	TIOPRONIN	-1.05251	0.166912
388	PENTETIC ACID	-0.144412	-0.679701
389	METHYLPREDNISOLONE	0.20673	-0.904067
390	VILAZODONE HYDROCHLORIDE	0.0266857	-0.79352
391	FLUORESCEIN	-0.363679	-0.4881
392	ERGOCALCIFEROL	-0.404019	-0.47495
393	DULOXETINE HYDROCHLORIDE	-0.955841	0.0585799
394	METACETAMOL	-0.581012	-0.311889
395	NITROFURANTOIN	-0.932718	0.0360408
396	SIMVASTATIN	-0.663207	-0.239404
397	PINDOLOL	-0.254586	-0.571663
398	ARSENIC TRIOXIDE	-0.153642	-0.651399
399	CLOFIBRIC ACID	-1.25564	0.696364
400	OXALIPLATIN	-0.915572	0.0267349
401	CINOXACIN	0.0340425	-0.776631
402	PRAMOXINE HYDROCHLORIDE	-0.598647	-0.269073
403	PHENTOLAMINE HYDROCHLORIDE	-1.08091	0.266832
404	BROMPERIDOL	-0.366376	-0.463525
405	TESTOSTERONE PROPIONATE	-0.402482	-0.443609
406	SULFAGUANIDINE	-0.988786	0.154708
407	DIMETHYL FUMARATE	-0.202456	-0.583267
408	AMINOTHIAZOLE	-0.694428	-0.181493
409	AUROTHIOGLUCOSE	0.32881	-0.915744
410	CHOLECALCIFEROL	-0.54064	-0.309398
411	SULFINPYRAZONE	-0.277244	-0.488044
412	OLTIPRAZ	-0.595176	-0.2367
413	ORNIDAZOLE	-0.769288	-0.0768365
414	METHACYCLINE HYDROCHLORIDE	-0.175977	-0.575299
415	GABOXADOL HYDROCHLORIDE	-0.842473	0.00472675
416	MEPARFYLON	-0.228348	-0.53753
417	FLUVOXAMINE MALEATE	-0.41527	-0.390826
418	ENROFLOXACIN	-0.40399	-0.403662
419	METHSUXIMIDE	0.211505	-0.838827
420	RANITIDINE HYDROCHLORIDE	-0.793126	-0.0417541
421	ACADESINE	-0.536716	-0.287724
422	PHENYLEPHRINE HYDROCHLORIDE	0.20026	-0.806775
423	LEVODOPA	-0.426707	-0.372017
424	FLURANDRENOLIDE	-0.344891	-0.425814
425	EXEMESTANE	-0.746355	-0.0862096
426	ESTRADIOL CYPIONATE	-0.0949699	-0.609788
427	CYPROTERONE	-1.23825	0.980237
428	ESTRIOL	-0.0558455	-0.637514
429	PRANOPROFEN	-0.795373	-0.00955278
430	TRIACETIN	-0.446024	-0.348824
431	MINOXIDIL	0.442675	-0.909017
432	BETAMETHASONE SODIUM PHOSPHATE	-0.588247	-0.208228
433	METHOXAMINE HYDROCHLORIDE	-0.0169241	-0.648277
434	MICONAZOLE NITRATE	-0.643412	-0.154758
435	DYCLONINE HYDROCHLORIDE	0.154025	-0.717237
436	DROFENINE HYDROCHLORIDE	-0.496363	-0.279147
437	SPARTEINE SULFATE	-0.295717	-0.416123
438	ETHYL VANILLIN	-0.86625	0.1398
439	PHENYLETHYL ALCOHOL	-0.0414611	-0.5983
440	MINAPRINE HYDROCHLORIDE	-0.400609	-0.352714
441	OLMESARTAN MEDOXOMIL	-0.675712	-0.101979
442	SULPIRIDE	-0.0545595	-0.590321
443	TOLNAFTATE	-0.227788	-0.467763
444	FENCLONINE	-1.12817	0.697982
445	SULFAMETER	-0.065294	-0.581863
446	PROPOXUR	-0.0837733	-0.572651
447	HEXESTROL	-0.843019	0.124784
448	PARACHLOROPHENOL	-0.243544	-0.448068
449	NICARDIPINE HYDROCHLORIDE	-0.842943	0.125339
450	GENISTEIN	-0.754767	0.00219925
451	Pazopanib HCl	-0.694061	-0.0644622
452	TAMOXIFEN CITRATE	-0.147906	-0.517015
453	SULFACETAMIDE	-0.52021	-0.219248
454	DIMERCAPROL	0.239991	-0.718304
455	HYDROCORTISONE VALERATE	-0.488118	-0.250281
456	MYCOPHENOLATE MOFETIL	-0.177369	-0.483493
457	ALBUTEROL	-0.762449	0.0382898
458	Hydroxyurea	-0.584346	-0.148768
459	meta-CRESYL ACETATE	-0.445399	-0.273408
460	Sunitinib Malate	-0.211563	-0.458353
461	EDITOL	0.163637	-0.681404
462	RIMANTADINE HYDROCHLORIDE	-0.716046	-0.0242397
463	PROPRANOLOL HYDROCHLORIDE (+/-)	0.00884727	-0.591673
464	AMINOHYDROXYBUTYRIC ACID	-0.917992	0.254326
465	MINOCYCLINE HYDROCHLORIDE	-0.579361	-0.146817
466	BIFONAZOLE	-0.545459	-0.184433
467	FLOPROPIONE	-0.757006	0.0414613
468	CINCHONINE	-0.665486	-0.0629409
469	MIGLITOL	-0.699556	-0.0311603
470	DEXPANTHENOL	0.600206	-0.891119
471	CARBARIL	-0.808976	0.145222
472	NIMUSTINE	-0.582195	-0.12627
473	FLUNARIZINE HYDROCHLORIDE	-0.801786	0.127789
474	PHENOTHRIN	-1.04495	0.604918
475	PHENACETIN	0.0676887	-0.598544
476	PROMAZINE HYDROCHLORIDE	-0.212153	-0.422567
477	ADENINE	-0.522439	-0.184872
478	IOXILAN	-0.281948	-0.363106
479	Aminolevulinic Acid	-0.462336	-0.219152
480	NORETHINDRONE	0.267564	-0.70364
481	NALBUPHINE HYDROCHLORIDE	-0.409384	-0.261162
482	RITODRINE HYDROCHLORIDE	-0.557323	-0.125822
483	TRANYLCYPROMINE SULFATE	-0.303891	-0.340517
484	CIPROFIBRATE	-0.29607	-0.333948
485	MECHLORETHAMINE	-0.422834	-0.233375
486	NORFLOXACIN	-0.243714	-0.370689
487	IODIXANOL	-0.162169	-0.436973
488	METYRAPONE	-0.905625	0.347214
489	AJMALINE	-0.932658	0.392051
490	NEFIRACETAM	0.245934	-0.664844
491	OCTODRINE	0.646699	-0.856778
492	AMINOPYRINE	-0.803604	0.186694
493	ACETAMINOSALOL	-0.516851	-0.157764
494	ACEGLUTAMIDE	-0.559296	-0.0902926
495	LEVOMENTHOL	-0.50778	-0.16636
496	TILORONE	0.295651	-0.687207
497	SARAFLOXACIN HYDROCHLORIDE	-0.739056	0.0917276
498	SULFAPYRIDINE	-0.589522	-0.0605696
499	SALICYLAMIDE	-0.408911	-0.23008
500	TOLBUTAMIDE	-0.199056	-0.392383
501	CLOMIPRAMINE HYDROCHLORIDE	0.391055	-0.715792
502	Paclitaxel	-0.508716	-0.142281
503	DIATRIZOIC ACID	0.335026	-0.68893
504	FINASTERIDE	-0.214848	-0.365665
505	THIOCTIC ACID	-0.677694	0.0571421
506	alpha-TOCHOPHERYL ACETATE	-0.129724	-0.432027
507	PHENOXYBENZAMINE HYDROCHLORIDE	-0.158892	-0.399381
508	MOROXYDINE HYDROCHLORIDE	-0.247547	-0.339071
509	Gefitinib	0.241755	-0.634938
510	CEFOPERAZONE	-0.250222	-0.332452
511	PIROMIDIC ACID	-0.203048	-0.365508
512	NYSTATIN	-0.781214	0.216671
513	GUANFACINE HYDROCHLORIDE	-0.155992	-0.39387
514	MENBUTONE	-0.0703728	-0.456133
515	CANRENOIC ACID, POTASSIUM SALT	-0.163587	-0.387081
516	IDRAMANTONE	-0.70624	0.106226
517	CETIRIZINE HYDROCHLORIDE	-0.216651	-0.34941
518	CHLOROGUANIDE HYDROCHLORIDE	-0.362895	-0.223004
519	SODIUM SALICYLATE	-0.318347	-0.250523
520	NICOPHOLINE	-0.879433	0.446074
521	CLOSANTEL	0.114547	-0.545942
522	PHENELZINE SULFATE	-0.414563	-0.186349
523	MEFEXAMIDE HYDROCHLORIDE	-0.101442	-0.417747
524	ETHAMBUTOL HYDROCHLORIDE	0.0899304	-0.535392
525	PINACIDIL	0.300784	-0.648956
526	BETAXALOL HYDROCHLORIDE	-0.117696	-0.400294
527	SPECTINOMYCIN HYDROCHLORIDE	0.108542	-0.543584
528	CIANIDANOL	-0.808763	0.316486
529	PREGNENOLONE	-0.970054	0.732451
530	FLUFENAMIC ACID	0.577036	-0.747655
531	TRYPTOPHAN	0.155969	-0.557121
532	SODIUM PHENYLBUTYRATE	-0.653375	0.0802604
533	METFORMIN HYDROCHLORIDE	-0.281904	-0.252377
534	CEFAZOLIN SODIUM	-0.480873	-0.112708
535	ETHACRYNIC ACID	-0.0664513	-0.424527
536	ORNITHINE HYDROCHLORIDE	-0.443213	-0.134604
537	ARECOLINE HYDROBROMIDE	-0.534591	-0.0402414
538	PREDNICARBATE	-0.410899	-0.158931
539	OXEDRINE	-0.319702	-0.217086
540	Crizotinib	-0.788055	0.309365
541	TYROSINE	-0.452366	-0.12332
542	BARBITAL	0.0495308	-0.471279
543	PROMETHAZINE HYDROCHLORIDE	0.0323187	-0.463152
544	PICOLAMINE	-1.00597	1.14285
545	FORMESTANE	-0.890589	0.600611
546	FLOXURIDINE	-0.662795	0.139137
547	PIPERACETAZINE	0.235084	-0.566251
548	ANISODAMINE HYDROBROMIDE	0.411296	-0.650295
549	Uracil mustard	-0.184056	-0.32591
550	METHYCLOTHIAZIDE	-0.50849	-0.0553743
551	THIOPHANATE	-0.253867	-0.245068
552	BROMINDIONE	0.375157	-0.62443
553	ETHIONAMIDE	-0.196748	-0.303244
554	NATEGLINIDE	-0.267204	-0.223724
555	CINOCTRAMIDE	-1.03368	2.0254
556	SULFAMETHIZOLE	-0.681275	0.194475
557	ACETOHEXAMIDE	0.176998	-0.491745
558	PRASTERONE	0.585644	-0.678007
559	SODIUM MONOFLUOROPHOSPHATE	0.0587732	-0.438826
560	ESTRONE	-0.120842	-0.326326
561	CINROMIDE	-0.805074	0.470833
562	EPINEPHRINE BITARTRATE	-0.546091	0.0622191
563	MESTRANOL	-0.752842	0.358926
564	BROMPHENIRAMINE MALEATE	0.146848	-0.469222
565	DEXPROPRANOLOL HYDROCHLORIDE	0.181437	-0.478535
566	CEFTIOFUR HYDROCHLORIDE	-0.434719	-0.0595129
567	PARGYLINE HYDROCHLORIDE	-0.211946	-0.227618
568	PERMETHRIN	0.239117	-0.503206
569	TIOXOLONE	-0.661401	0.224466
570	ETODOLAC	-0.532226	0.05533
571	OLANZAPINE	0.018256	-0.389057
572	Lapatinib Ditosylate	-0.871985	0.815646
573	SODIUM NITROPRUSSIDE	0.19473	-0.476949
574	PROBENECID	0.0592239	-0.408775
575	PICONOL	-0.876288	0.838855
576	SULFADOXINE	0.0590288	-0.403948
577	HYDROXYAMPHETAMINE HYDROBROMIDE	-0.508596	0.0375258
578	HYDROXYPROGESTERONE	-0.774184	0.464215
579	AMLEXANOX	-0.757695	0.424147
580	LETROZOLE	-0.48712	0.0131973
581	VINCAMINE	-0.864128	0.814452
582	BETAMETHASONE VALERATE	0.382855	-0.563262
583	SODIUM GLUCONATE	0.0277904	-0.370963
584	IMIPRAMINE HYDROCHLORIDE	-0.67399	0.284343
585	TRIMIPRAMINE MALEATE	-0.494335	0.0432866
586	MOXISYLYTE HYDROCHLORIDE	-0.348841	-0.0900323
587	SALICYLANILIDE	-0.194161	-0.223576
588	SUMATRIPTAN SUCCINATE	-0.532568	0.095716
589	BALSALAZIDE DISODIUM	-0.622083	0.221309
590	BENZONATATE	-0.273204	-0.149274
591	METRONIDAZOLE	-0.219777	-0.200698
592	FENTHION	0.258462	-0.483542
593	RITANSERIN	-0.295848	-0.128823
594	NEFOPAM	-0.353059	-0.0692284
595	ANIRACETAM	0.0973762	-0.393191
596	RONNEL	-0.607662	0.227814
597	BICALUTAMIDE	-0.569603	0.182389
598	SULFATHIAZOLE	0.078393	-0.38277
599	LORNOXICAM	-0.652799	0.286817
600	Arsenic Trioxide	-0.431962	0.00455474
601	BETAZOLE HYDROCHLORIDE	0.0596931	-0.36942
602	QUININE ETHYL CARBONATE	-0.306845	-0.0955058
603	N-METHYL (-)EPHEDRINE [1R,2S]	-0.23135	-0.166059
604	PROTIONAMIDE	-0.339679	-0.0635033
605	YOHIMBINE HYDROCHLORIDE	0.0927202	-0.381416
606	ATORVASTATIN CALCIUM	-0.0615218	-0.284536
607	LACITOL	-0.717742	0.449347
608	OXOLINIC ACID	0.261684	-0.465669
609	MOXIFLOXACIN HYDROCHLORIDE	-0.700709	0.421697
610	Celecoxib	0.521806	-0.571694
611	NITROMIDE	-0.828874	0.887441
612	NEVIRAPINE	-0.533681	0.16222
613	ERYTHROMYCIN ETHYLSUCCINATE	-0.261671	-0.118081
614	FENIPENTOL	-0.149732	-0.215979
615	FLUOXETINE	0.711865	-0.613416
616	FURAZOLIDONE	-0.333797	-0.0478633
617	OXIGLUTATIONE DISODIUM SALT	0.51116	-0.562483
618	DIMINAZENE ACETURATE	-0.509916	0.139073
619	ETHINYL ESTRADIOL	0.620006	-0.588239
620	IRSOGLADINE MALEATE	-0.253748	-0.118131
621	TETRACYCLINE HYDROCHLORIDE	-0.235844	-0.134169
622	BROMOPRIDE	-0.311121	-0.0587792
623	NORETHYNODREL	-0.318281	-0.0574854
624	METHIMAZOLE	-0.0157006	-0.292328
625	BETAMETHASONE 17,21-DIPROPIONATE	-0.56464	0.237155
626	CHLORAMBUCIL	-0.158416	-0.188645
627	TRIMETHOPRIM	0.2964	-0.456811
628	FERROUS FUMARATE	0.0918261	-0.348922
629	ETHANOLAMINE OLEATE	0.527322	-0.545617
630	DOXOFYLLINE	0.434571	-0.497211
631	SALICYLIC ACID	0.0548351	-0.314258
632	RUFLOXACIN HYDROCHLORIDE	-0.681961	0.48743
633	DILTIAZEM HYDROCHLORIDE	-0.341281	-0.00386326
634	Cisplatin	-0.162538	-0.171962
635	CILOSTAZOL	-0.201192	-0.137911
636	FLUCYTOSINE	-0.0218715	-0.253799
637	BENZOXIQUINE	0.440839	-0.487646
638	TRIFLUOPERAZINE HYDROCHLORIDE	0.0979892	-0.336444
639	CINNARAZINE	-0.174855	-0.159578
640	GLAFENINE	-0.501831	0.173327
641	PHENYLMERCURIC ACETATE	0.515961	-0.52276
642	BORNYL ACETATE	-0.215502	-0.114701
643	DIFLOXACIN HYDROCHLORIDE	0.299144	-0.438282
644	INOSINE	-0.250024	-0.081374
645	CHLORMEZANONE	-0.518282	0.199983
646	RALOXIFENE HYDROCHLORIDE	0.200127	-0.370321
647	SALSALATE	-0.200094	-0.126948
648	ADIPIC ACID	1.08451	-0.645663
649	DESLORATADINE HYDROCHLORIDE	-0.658111	0.47996
650	NAPROXEN(+)	-0.0281311	-0.237689
651	TOLAZAMIDE	0.174061	-0.352337
652	ENOXACIN	0.211713	-0.370271
653	TYLOSIN TARTRATE	-0.310642	-0.000490898
654	LOFEXIDINE HYDROCHLORIDE	0.640797	-0.553119
655	IMIQUIMOD	0.53802	-0.508381
656	valrubicin	-0.631266	0.454146
657	ITOPRIDE HYDROCHLORIDE	0.308605	-0.4281
658	IOTHALAMIC ACID	0.202847	-0.36391
659	KHELLIN	-0.718439	0.681392
660	PREDNISOLONE	-0.00344316	-0.243693
661	TULOBUTEROL HYDROCHLORIDE	-0.157225	-0.144709
662	CARMUSTINE	-0.397721	0.0782111
663	DROPERIDOL	-0.307605	0.00367333
664	THYMOPENTIN	-0.0854195	-0.197335
665	DIRITHROMYCIN	-0.351703	0.053573
666	IRBESARTAN	-0.717857	0.702453
667	PHENIRAMINE MALEATE	-0.081293	-0.191095
668	ACETYL-L-LEUCINE	-0.548121	0.33112
669	QUININE SULFATE	-0.255233	-0.0286329
670	ACETYLCHOLINE CHLORIDE	-0.15258	-0.129744
671	MEMANTINE HYDROCHLORIDE	-0.32139	0.0497293
672	ACEMETACIN	-0.54223	0.321901
673	LOBELINE HYDROCHLORIDE	-0.206712	-0.0716385
674	ACONITINE	-0.60072	0.45467
675	BERGAPTEN	-0.497635	0.23129
676	RIBAVIRIN	-0.251423	-0.0311232
677	DOMPERIDONE	0.0755966	-0.265292
678	FLUNIXIN MEGLUMINE	0.354084	-0.415911
679	TESTOSTERONE	0.543984	-0.480305
680	CYPROHEPTADINE HYDROCHLORIDE	0.203059	-0.342074
681	MEGESTROL ACETATE	0.764749	-0.554502
682	TRIHEXYPHENIDYL HYDROCHLORIDE	0.46501	-0.462456
683	ROSUVASTATIN CALCIUM	-0.453438	0.187485
684	FENSPIRIDE HYDROCHLORIDE	0.287948	-0.386301
685	SOTALOL HYDROCHLORIDE	-0.279152	0.0238275
686	CYCLOTHIAZIDE	-0.481008	0.230324
687	OXETHAZAINE	1.32577	-0.622837
688	FUROSEMIDE	-0.345864	0.0854759
689	RAMELTEON	-0.0770881	-0.171987
690	EZETIMIBE	-0.379361	0.119597
691	ASCORBYL PALMITATE	1.18585	-0.598933
692	METHSCOPOLAMINE BROMIDE	0.713641	-0.53053
693	MOXALACTAM DISODIUM	-0.394047	0.128315
694	OXAPROZIN	-0.52185	0.31228
695	MEGLUTOL	0.2517	-0.353684
696	DEHYDROACETIC ACID	0.247322	-0.351366
697	GATIFLOXACIN	-0.555807	0.389132
698	PHENYTOIN SODIUM	0.128281	-0.27736
699	BENFOTIAMINE	-0.677305	0.692721
700	NIACIN	0.430276	-0.436026
701	SERATRODAST	-0.199229	-0.0654158
702	ALLYLTHIOUREA	-0.758812	1.19438
703	DYCLONINE HYDROCHLORIDE	0.785475	-0.542965
704	DIACERIN	-0.247047	-0.0128604
705	SULFAMETHAZINE	-0.344791	0.101527
706	MEBEVERINE HYDROCHLORIDE	-0.170237	-0.0852421
707	ZIDOVUDINE [AZT]	0.373014	-0.398275
708	TIMOLOL MALEATE	-0.0448981	-0.180164
709	TROSPIUM CHLORIDE	0.261607	-0.351197
710	SULFISOXAZOLE	-0.114744	-0.12605
711	OXINIACIC ACID	0.133289	-0.265825
712	CHOLINE CHLORIDE	-0.0150114	-0.196625
713	Zoledronic Acid	0.0649645	-0.225853
714	Thiotepa	-0.556076	0.441041
715	LEVOFLOXACIN	-0.519674	0.334436
716	BENZOCLIDINE	-0.750364	1.18643
717	MECAMYLAMINE HYDROCHLORIDE	0.71328	-0.491885
718	QUETIAPINE	-0.50913	0.324556
719	CEFUROXIME SODIUM	-0.474934	0.263885
720	Pralatrexate	0.589237	-0.469586
721	MEPARTRICIN	0.133645	-0.257584
722	LAMIVUDINE	0.0194058	-0.207332
723	METHYLPREDNISOLONE SODIUM SUCCINATE	-0.254985	0.0368893
724	ETHYL PARABEN	-0.321446	0.10667
725	GADOTERIDOL	-0.617805	0.604537
726	SULINDAC	0.377211	-0.388632
727	Chlorambucil	0.122048	-0.248875
728	NIFEDIPINE	-0.122194	-0.103846
729	QUINIDINE GLUCONATE	-0.505593	0.322317
730	METICRANE	0.209253	-0.303134
731	RONIDAZOLE	-0.549911	0.462365
732	NAFTIFINE HYDROCHLORIDE	-0.322396	0.122017
733	VORICONAZOLE	0.301085	-0.356525
734	IPRONIAZID SULFATE	0.279148	-0.348556
735	AMINOLEVULINIC ACID HYDROCHLORIDE	0.344319	-0.366126
736	SULFAMETHOXYPYRIDAZINE	0.214657	-0.297919
737	ISOBUTAMBEN	-0.442034	0.237293
738	HYDROCORTISONE BUTYRATE	0.911207	-0.529494
739	Triethylenemelamine	0.409855	-0.383118
740	NORETHINDRONE ACETATE	-0.713116	1.13737
741	TOLPERISONE HYDROCHLORIDE	-0.0468366	-0.13355
742	CARBIMAZOLE	-0.751719	1.72044
743	PREGNENOLONE SUCCINATE	-0.30714	0.131142
744	GUANETHIDINE MONOSULFATE	-0.362249	0.185455
745	PREGABALIN	-0.195381	-0.00481556
746	Letrozole	0.268037	-0.308857
747	PROPARACAINE HYDROCHLORIDE	0.318349	-0.336933
748	DOXEPIN HYDROCHLORIDE	0.63592	-0.442836
749	TOBRAMYCIN	-0.0294746	-0.131853
750	Cyclophosphamide	0.014477	-0.156701
751	SECNIDAZOLE	0.616384	-0.438428
752	ALPRENOLOL	0.0108206	-0.14953
753	GEMIFLOXACIN MESYLATE	0.134535	-0.217373
754	NOVOBIOCIN SODIUM	0.698077	-0.454638
755	SIBUTRAMINE HYDROCHLORIDE	-0.256807	0.10176
756	PIDOLIC ACID	-0.666523	1.03843
757	BENZYDAMINE HYDROCHLORIDE	0.406298	-0.359421
758	PANTHENOL (dl)	-0.267767	0.125313
759	ZALEPLON	-0.630733	0.905622
760	BENAZEPRIL HYDROCHLORIDE	-0.45545	0.371423
761	Decitabine	0.459238	-0.366432
762	ETHOTOIN	-0.355425	0.224913
763	Lenalidomide	0.257917	-0.266911
764	SALICYL ALCOHOL	0.00983332	-0.132245
765	ISAXONINE	-0.000254827	-0.127602
766	BRINZOLAMIDE	-0.543548	0.597995
767	HOMOSALATE	-0.0600144	-0.0829014
768	GLIMEPIRIDE	-0.534236	0.567875
769	ARTENIMOL	0.574303	-0.397677
770	PYRIDOSTIGMINE BROMIDE	-0.394851	0.277327
771	CHLORALOSE	-0.111293	-0.0341949
772	CINTRIAMIDE	-0.254113	0.128768
773	COLCHICINE	0.0839363	-0.167403
774	ACENEURAMIC ACID	0.102317	-0.181328
775	ETHOPABATE	0.138061	-0.193094
776	PRAZIQUANTEL	-0.0508575	-0.0665061
777	Amifostine	0.245846	-0.236082
778	NEOSTIGMINE BROMIDE	-0.662246	1.30336
779	DOXYLAMINE SUCCINATE	0.25814	-0.244244
780	COUMOPHOS	-0.491949	0.494936
781	MEDROXYPROGESTERONE ACETATE	-0.637836	1.14601
782	EBSELEN	0.0668888	-0.134311
783	Etoposide	-0.0334812	-0.0662956
784	CARBIDOPA	-0.616022	1.03223
785	SELAMECTIN	0.2718	-0.247077
786	TELITHROMYCIN	-0.376399	0.314961
787	CARBENOXOLONE SODIUM	0.881426	-0.440808
788	MONTELUKAST SODIUM	-0.196689	0.0802852
789	ACETANILIDE	-0.428272	0.41688
790	MUPIROCIN	-0.0223201	-0.0621727
791	CHLOROPHYLLIDE Cu COMPLEX Na SALT	0.490395	-0.338068
792	PANTOTHENIC ACID(d) Na salt	0.387464	-0.280026
793	AVOBENZONE	0.459156	-0.315347
794	CHLORINDANOL	-0.334251	0.303516
795	EFLOXATE	-0.042163	-0.0390607
796	GABAPENTIN	-0.458665	0.535563
797	LEVALBUTEROL HYDROCHLORIDE	0.238749	-0.205071
798	TRICHLORFON	0.105755	-0.129652
799	VENLAFAXINE HYDROCHLORIDE	0.523695	-0.330981
800	TODRALAZINE HYDROCHLORIDE	0.262537	-0.212553
801	OXACILLIN SODIUM	0.222595	-0.190401
802	PREDNISONE	0.319019	-0.240358
803	REBAMIPIDE	-0.1929	0.12094
804	NONIVAMIDE	-0.523707	0.753444
805	TRILOSTANE	0.910943	-0.411024
806	CANRENONE	-0.105561	0.0455516
807	PRAZOSIN HYDROCHLORIDE	0.279972	-0.217455
808	FOSFOSAL	-0.458077	0.574406
809	FLUTICASONE PROPIONATE	-0.308585	0.290191
810	SORBITOL	-0.206031	0.154079
811	PROCHLORPERAZINE EDISYLATE	0.412937	-0.267948
812	ALOIN	-0.453485	0.574973
813	RIFAMPIN	0.255476	-0.200281
814	PYRIDOXINE	0.478758	-0.301583
815	STREPTOZOSIN	-0.136273	0.0798455
816	ROFECOXIB	0.0777733	-0.0888781
817	Methoxsalen	-0.223294	0.179664
818	CYROMAZINE	0.0526029	-0.0698089
819	AZLOCILLIN SODIUM	0.418788	-0.265422
820	PYRONARIDINE TETRAPHOSPHATE	-0.225158	0.183805
821	AMMONIUM LACTATE	-0.414926	0.490314
822	OCTINOXATE	0.514593	-0.308879
823	BENZOYLPAS	0.921673	-0.401482
824	TENYLIDONE	-0.449078	0.578172
825	ERYTHROMYCIN	0.272725	-0.208616
826	QUINACRINE HYDROCHLORIDE	-0.154093	0.10995
827	EPRINOMECTIN	0.268785	-0.203439
828	Megestrol acetate	0.432458	-0.264601
829	INDAPAMIDE	-0.277833	0.28553
830	MECLOFENAMATE SODIUM	0.0701646	-0.0658715
831	SULFAMETHOXAZOLE	0.000590729	-0.022413
832	MERBROMIN	0.0283339	-0.0372954
833	TRIFLUPROMAZINE HYDROCHLORIDE	-0.227795	0.219241
834	HYDROCORTISONE ACETATE	-0.0878169	0.0603269
835	PRIDINOL METHANESULFONATE	-0.0894123	0.0610317
836	TRAMADOL HYDROCHLORIDE	0.146502	-0.107384
837	CHROMOCARB	-0.358879	0.428235
838	PYRIMETHAMINE	-0.157752	0.148115
839	METHYLERGONOVINE MALEATE	-0.333222	0.400786
840	OXIBENDAZOLE	0.483347	-0.266936
841	ACIPIMOX	-0.574618	1.5193
842	PIPENZOLATE BROMIDE	-0.239479	0.234702
843	POLYMYXIN B SULFATE	0.260731	-0.174092
844	THIAMPHENICOL	-0.316769	0.378359
845	CARPROFEN	-0.118874	0.109683
846	CEFAMANDOLE NAFATE	0.288949	-0.186433
847	THIOPENTAL SODIUM	-0.392698	0.518602
848	SURAMIN HEXASODIUM	0.0565089	-0.0354296
849	PIRENZEPINE HYDROCHLORIDE	0.579577	-0.30128
850	FUSIDIC ACID	-0.15239	0.151529
851	ESOMEPRAZOLE POTASSIUM	0.0856399	-0.0576543
852	MEDRYSONE	0.643947	-0.313842
853	PROPIOLACTONE	0.251526	-0.151287
854	Tretinoin	0.0876157	-0.0559387
855	FENBUFEN	-0.2246	0.235606
856	SULFAMERAZINE	0.00328899	0.00977624
857	XYLAZINE	0.280484	-0.17825
858	RANOLAZINE	0.36781	-0.210023
859	TOLAZOLINE HYDROCHLORIDE	0.201615	-0.118127
860	MODAFINIL	-0.458681	0.76316
861	BLEOMYCIN (bleomycin B2 shown)	0.163093	-0.0863673
862	TRIOXSALEN	0.559455	-0.270316
863	MOMETASONE FUROATE	-0.0621749	0.0733166
864	PRULIFLOXACIN	-0.254039	0.316835
865	TRIAMTERENE	-0.294858	0.387271
866	NIMESULIDE	0.704657	-0.313151
867	EDROPHONIUM CHLORIDE	0.490839	-0.242509
868	ETHENZAMIDE	-0.133337	0.1632
869	CHLOROCRESOL	0.671113	-0.304317
870	RACECADOTRIL	-0.544949	1.53247
871	CORTISONE	-0.252445	0.326928
872	RIVASTIGMINE TARTRATE	0.081489	-0.0228218
873	VERAPAMIL HYDROCHLORIDE	1.479	-0.408238
874	BEZAFIBRATE	0.657674	-0.290276
875	FIROCOXIB	-0.0509173	0.0915506
876	TENATOPRAZOLE	-0.063529	0.104533
877	COLISTIMETHATE SODIUM	-0.274232	0.388348
878	NEOMYCIN SULFATE	-0.318648	0.469874
879	Mechlorethamine HCl	0.0337154	0.030112
880	OXIDOPAMINE HYDROCHLORIDE	-0.225349	0.293724
881	METHOXSALEN	-0.199707	0.2501
882	Nelarabine	0.0500666	0.0202226
883	Streptozocin	-0.202178	0.261157
884	NIFENAZONE	-0.51962	1.26474
885	d-LIMONENE	-0.541448	1.7924
886	LACTOSE MONOHYDRATE	0.0367463	0.0411659
887	QUINAPRILAT	0.148133	-0.0395774
888	PHENACEMIDE	-0.368485	0.632824
889	FEXOFENADINE HYDROCHLORIDE	0.784749	-0.307274
890	HEPTAMINOL HYDROCHLORIDE	0.0786299	0.0131108
891	HALOPERIDOL	-0.480191	1.03748
892	Vincristine Sulfate	-0.0325235	0.0980533
893	ACEXAMIC ACID	-0.44885	0.90973
894	CARBETAPENTANE CITRATE	-0.264933	0.427035
895	CHLORPROPAMIDE	0.447298	-0.198519
896	FENOTEROL HYDROBROMIDE	-0.0862749	0.163911
897	LINAGLIPTIN	0.132537	-0.0144338
898	CEPHAPIRIN SODIUM	0.00101767	0.0819428
899	CHLORZOXAZONE	0.950299	-0.325309
900	NITROFURAZONE	-0.286187	0.502726
901	FAMCICLOVIR	-0.305158	0.541725
902	PARAMETHADIONE	0.0129668	0.0829136
903	Busulfan	-0.491216	1.27259
904	CHLORINDIONE	-0.247351	0.404942
905	ATROPINE SULFATE	-0.251143	0.425761
906	RISEDRONATE SODIUM	-0.368776	0.71754
907	FLUNISOLIDE	0.0822695	0.0432173
908	Thioguanine	-0.143459	0.236399
909	TOLMETIN SODIUM	0.173294	-0.0172593
910	ERYTHROSINE SODIUM	-0.130739	0.23392
911	PIPEMIDIC ACID	0.117496	0.0317395
912	ACETOPHENAZINE MALEATE	0.139174	0.0163264
913	ESCITALOPRAM OXALATE	-0.189843	0.325739
914	CARISOPRODOL	0.614495	-0.221667
915	DOXIFLURIDINE	-0.478797	1.41317
916	APRAMYCIN SULFATE	-0.291835	0.596495
917	RACTOPAMINE HYDROCHLORIDE	0.278513	-0.0816586
918	PRASUGREL	0.176833	-0.000739042
919	GLIPIZIDE	0.0213293	0.118896
920	CHLORPHENIRAMINE MALEATE	0.244424	-0.0512869
921	MAFENIDE HYDROCHLORIDE	0.313374	-0.0966823
922	TRANEXAMIC ACID	0.337701	-0.109069
923	PAROMOMYCIN SULFATE	-0.0114997	0.147568
924	D-(+)-MALTOSE	-0.403353	0.917741
925	Carboplatin	0.286827	-0.0723258
926	BECLOMETHASONE DIPROPIONATE	1.14504	-0.320689
927	Melphalan	-0.0412348	0.178741
928	PIZOTYLINE MALATE	-0.0375024	0.179227
929	PRAVASTATIN SODIUM	0.266256	-0.0583761
930	PACLITAXEL	0.654746	-0.213276
931	FLURBIPROFEN	-0.333929	0.784325
932	RABEPRAZOLE SODIUM	-0.0675017	0.223345
933	ARTESUNATE	0.755806	-0.234482
934	KETOTIFEN FUMARATE	-0.074623	0.228007
935	PYRILAMINE MALEATE	0.0411741	0.124297
936	METHOCARBAMOL	-0.18666	0.378711
937	HEXAMETHONIUM BROMIDE	0.346262	-0.0891703
938	VECURONIUM BROMIDE	-0.0348696	0.192258
939	PYRITINOL	0.152843	0.0534156
940	ZOMEPIRAC SODIUM	-0.115742	0.290379
941	NOSCAPINE HYDROCHLORIDE	-0.212205	0.469256
942	TERPENE HYDRATE	0.664238	-0.208312
943	Temozolomide	-0.142566	0.326165
944	CAPOBENIC ACID	0.583597	-0.184653
945	DIPERODON HYDROCHLORIDE	0.555967	-0.171487
946	MOLINDONE HYDROCHLORIDE	0.66831	-0.203123
947	OLSALAZINE SODIUM	-0.362318	0.984373
948	DOCUSATE SODIUM	0.388613	-0.0912531
949	DYPHYLLINE	-0.237742	0.558342
950	DONEPEZIL HYDROCHLORIDE	0.612675	-0.187868
951	Altretamine	-0.171517	0.404119
952	PHTHALYLSULFATHIAZOLE	0.58463	-0.179409
953	TANNIC ACID	0.267701	-0.0304863
954	LONIDAMINE	0.215526	0.02647
955	HALAZONE	0.29851	-0.0468366
956	TRIMETOZINE	0.046925	0.151994
957	TOPIRAMATE	0.124578	0.0942989
958	DICHLORVOS	-0.241827	0.580827
959	CEFUROXIME AXETIL	0.394779	-0.0866908
960	CHLORTETRACYCLINE HYDROCHLORIDE	0.593908	-0.172466
961	Estramustine phosphate	-0.0913837	0.292409
962	URAPIDIL HYDROCHLORIDE	0.356258	-0.0653442
963	OFLOXACIN	0.984167	-0.248672
964	ARTEMISININ	-0.322903	0.915393
965	SISOMICIN SULFATE	0.0225159	0.181748
966	DEXTROAMPHETAMINE SULFATE	0.351573	-0.0633445
967	SPAGLUMIC ACID	-0.431694	1.73453
968	GRISEOFULVIN	0.900703	-0.225311
969	Gemcitabine HCl	-0.00517494	0.210336
970	CEFOTAXIME SODIUM	0.0171415	0.188511
971	ACAMPROSATE CALCIUM	0.202109	0.0519003
972	MONOBENZONE	0.472387	-0.115267
973	METAXALONE	-0.0464412	0.257403
974	AFALANINE	-0.111168	0.352651
975	TIAPRIDE HYDROCHLORIDE	-0.0838097	0.317058
976	ERYTHRITOL	0.250114	0.0302222
977	FLUPHENAZINE HYDROCHLORIDE	-0.151876	0.414563
978	BUCETIN	0.120891	0.128749
979	ALENDRONATE SODIUM	0.0521419	0.179962
980	OMEGA-3-ACID ESTERS (EPA shown)	0.0993168	0.150331
981	NALTREXONE HYDROCHLORIDE	-0.00644692	0.232781
982	DANTHRON	1.15711	-0.25338
983	CITIOLONE	-0.249375	0.686415
984	NICORANDIL	-0.124288	0.404866
985	Procarbazine HCl	-0.0584144	0.312066
986	AMOXAPINE	1.10095	-0.240786
987	CEPHALEXIN	0.207646	0.0736765
988	OCTOPAMINE HYDROCHLORIDE	0.129836	0.146589
989	SULFACHLORPYRIDAZINE	0.141742	0.131929
990	CARNITINE (dl) HYDROCHLORIDE	-0.0687289	0.339607
991	EUGENOL	0.612344	-0.137675
992	RETINOL	-0.10439	0.390158
993	CLOTRIMAZOLE	0.102621	0.171283
994	DEFEROXAMINE MESYLATE	0.827246	-0.188281
995	METHYLPHENIDATE HYDROCHLORIDE	0.257889	0.0541217
996	FASUDIL HYDROCHLORIDE	-0.119364	0.430278
997	EDOXUDINE	-0.251327	0.795519
998	PAMABROM	-0.0632982	0.348274
999	NILUTAMIDE	0.404797	-0.0345356
1000	Anastrozole	0.737562	-0.160873
1001	SULBACTAM	-0.264443	0.903979
1002	ONDANSETRON	-0.153819	0.533319
1003	ETHAMIVAN	0.438698	-0.0522953
1004	VINCRISTINE SULFATE	0.271056	0.0495062
1005	DESOXYCORTICOSTERONE ACETATE	0.180207	0.133689
1006	GALANTAMINE	0.192629	0.125485
1007	LISINOPRIL	1.18652	-0.224982
1008	ROPINIROLE HYDROCHLORIDE	-0.151821	0.531623
1009	CLINDAMYCIN HYDROCHLORIDE	0.712322	-0.146198
1010	IOHEXOL	-0.32457	1.46481
1011	PYRITHYLDIONE	-0.320393	1.39611
1012	SPARFLOXACIN	0.2143	0.119596
1013	CHLORAMINE-T	0.0289328	0.270229
1014	SACCHARIN	0.130816	0.181259
1015	DEXTROMETHORPHAN HYDROBROMIDE	-0.23647	0.827023
1016	CARBENICILLIN DISODIUM	0.0890626	0.216856
1017	PROPANTHELINE BROMIDE	0.123631	0.186479
1018	RAMOPLANIN [A2 shown; 2mM]	0.580811	-0.0914084
1019	FLUTAMIDE	0.0754715	0.230903
1020	CEPHALOTHIN SODIUM	0.988371	-0.197186
1021	BENZOIC ACID	-0.0950089	0.451666
1022	NADOLOL	0.760251	-0.147181
1023	PHENOTHIAZINE	-0.0437584	0.373715
1024	MELPHALAN	0.270516	0.069089
1025	SULFABENZAMIDE	-0.0913612	0.452531
1026	RACEPHEDRINE HYDROCHLORIDE	-0.0669947	0.418279
1027	AZATADINE MALEATE	-0.152777	0.599216
1028	ACECAINIDE HYDROCHLORIDE	0.760435	-0.134607
1029	FLUROTHYL	-0.194479	0.686399
1030	OXELAIDIN CITRATE	0.0852612	0.234035
1031	ACTINOQUINOL SODIUM	-0.111851	0.523162
1032	TANDUTINIB	-0.187827	0.670167
1033	DENATONIUM BENZOATE	0.428679	-0.00757437
1034	Methotrexate	0.773151	-0.133184
1035	DINITOLMIDE	-0.272625	1.23338
1036	PASINIAZID	0.0688273	0.276056
1037	MESALAMINE	1.2929	-0.208895
1038	ENALAPRILAT	0.052766	0.290244
1039	COLESEVALAM HYDROCHLORIDE (high mol wt copolymer @10mg/ml)	0.0706379	0.277531
1040	DROPROPIZINE	-0.202208	0.838315
1041	TRANDOLAPRIL	0.251146	0.137023
1042	BUPROPION	1.06922	-0.183924
1043	NIMODIPINE	1.64266	-0.218838
1044	PAROXYPROPIONE	-0.223405	0.943848
1045	AMPYZINE SULFATE	0.640206	-0.0726648
1046	ACETOHYDROXAMIC ACID	-0.125779	0.607699
1047	MEXENEONE	-0.236621	1.03055
1048	CRYOFLURANE	-0.153959	0.677695
1049	BIOTIN	-0.263269	1.30286
1050	LOMEFLOXACIN HYDROCHLORIDE	0.18771	0.189052
1051	PROCODAZOLE	-0.290197	1.63645
1052	SODIUM TETRADECYL SULFATE	1.70334	-0.213764
1053	THEOPHYLLINE	0.361078	0.0604372
1054	BENFLUOREX HYDROCHLORIDE	0.102079	0.273954
1055	DESONIDE	0.392095	0.0479855
1056	CHLORPYRIFOS	0.500929	-0.0105423
1057	PHYTONADIONE	0.232588	0.170354
1058	PRONETALOL HYDROCHLORIDE	0.235355	0.169839
1059	ASPIRIN	0.586108	-0.0460934
1060	ARGININE HYDROCHLORIDE	-0.000729711	0.411681
1061	TROCLOSENE POTASSIUM	1.4432	-0.19805
1062	CAFFEINE	0.624341	-0.0592387
1063	ISOSORBIDE MONONITRATE	0.253886	0.154739
1064	ACESULFAME POTASSIUM	0.81094	-0.105322
1065	ESTROPIPATE	0.105795	0.284277
1066	MECYSTEINE HYDROCHLORIDE	0.467584	0.0207062
1067	PANTETHINE	0.16765	0.231588
1068	FLUBENDAZOLE	0.549456	-0.019472
1069	FOLIC ACID	0.578357	-0.0329508
1070	BEPRIDIL HYDROCHLORIDE	-0.206055	0.992602
1071	FIPEXIDE HYDROCHLORIDE	0.0603444	0.347058
1072	ALRESTATIN	-0.0155237	0.446207
1073	CEFADROXIL	0.359711	0.0810504
1074	CEPHALOSPORIN C SODIUM	0.162558	0.249063
1075	TRIMEPRAZINE TARTRATE	0.389843	0.06806
1076	CEFTAZIDIME	0.252361	0.170027
1077	CHLOROPYRAMINE HYDROCHLORIDE	1.15864	-0.164015
1078	vandetanib	-0.275121	2.09246
1079	SPIRAMYCIN	0.420231	0.0581419
1080	SULFADIAZINE	0.0471966	0.375792
1081	PERINDOPRIL ERBUMINE	-0.0922863	0.623672
1082	GUAIACOL	-0.110162	0.663539
1083	DOCETAXEL	0.637141	-0.0398847
1084	RIBOFLAVIN	0.392985	0.0739904
1085	BENURESTAT	0.134902	0.285028
1086	ALMOTRIPTAN	0.415428	0.0683697
1087	TIRATRICOL	-0.102872	0.659872
1088	TENOXICAM	0.181374	0.252489
1089	LINEZOLID	0.0280077	0.426373
1090	PROPAFENONE HYDROCHLORIDE	0.373861	0.103965
1091	DAPTOMYCIN (5 millimolar/DMSO)	0.678145	-0.0405484
1092	CHLOROBUTANOL	-0.190793	0.990515
1093	ACEBUTOLOL HYDROCHLORIDE	0.287051	0.166417
1094	DIETHYLSTILBESTROL	0.969978	-0.109013
1095	VALSARTAN	0.598051	-0.00568656
1096	MALATHION	0.179423	0.279313
1097	ACENOCOUMAROL	0.684361	-0.0350455
1098	FOSCARNET SODIUM	-0.13613	0.837004
1099	CARBARSONE	-0.0252059	0.550182
1100	ASPARTAME	1.0545	-0.124855
1101	FLUMEQUINE	-0.083642	0.664873
1102	OXYMETAZOLINE HYDROCHLORIDE	0.488407	0.0564074
1103	METHAPYRILENE HYDROCHLORIDE	0.024744	0.478479
1104	DEFERIPRONE	0.389399	0.121556
1105	BEMOTRIZINOL	-0.034586	0.598577
1106	DARIFENACIN HYDROBROMIDE	-0.0583916	0.648959
1107	METOLAZONE	0.0956519	0.385068
1108	CITICOLINE	0.328812	0.156605
1109	TRICHLORMETHIAZIDE	0.197519	0.283564
1110	DESOXYMETASONE	0.232268	0.252666
1111	ABACAVIR SULFATE	0.0193492	0.527151
1112	BISMUTH SUBSALICYLATE	0.077717	0.429603
1113	LIOTHYRONINE	0.319308	0.171404
1114	BENZOCAINE	0.938631	-0.070596
1115	CEFSULODIN SODIUM	-0.0964225	0.80881
1116	CAPTAMINE	-0.211794	1.5852
1117	CAMYLOFINE DIHYDROCHLORIDE	0.292365	0.18869
1118	CEFOTETAN	1.06709	-0.095697
1119	FAMOTIDINE	-0.130118	0.947464
1120	Dexrazoxane HCl	-0.0214951	0.619024
1121	MIANSERIN HYDROCHLORIDE	0.942008	-0.064722
1122	DECAMETHONIUM BROMIDE	-0.0447201	0.674602
1123	CISPLATIN	0.709942	0.000539761
1124	FIPRONIL	0.290591	0.213431
1125	PIRACETAM	0.533283	0.0728702
1126	TERBINAFINE HYDROCHLORIDE	0.351863	0.175219
1127	TRIMETAZIDINE DIHYDROCHLORIDE	0.684096	0.0173388
1128	CEFORANIDE	-0.0112909	0.630957
1129	ATRACURIUM BESYLATE	0.652759	0.0308192
1130	NEFAZODONE HYDROCHLORIDE	-0.0719435	0.822089
1131	CARVEDILOL PHOSPHATE	0.21564	0.316037
1132	BACAMPICILLIN HYDROCHLORIDE	-0.0370186	0.692955
1133	CARBACHOL	0.19803	0.33969
1134	CALCIUM CHLORIDE	1.33273	-0.106319
1135	TRIMETHOBENZAMIDE HYDROCHLORIDE	0.336511	0.193948
1136	ASTEMIZOLE	-0.132056	1.11796
1137	HYDROCORTISONE HEMISUCCINATE	-0.194052	1.5973
1138	LOMUSTINE	0.793911	-0.00460792
1139	TILMICOSIN	0.267735	0.265713
1140	ISOVALERAMIDE	-0.00112242	0.675818
1141	CAPECITABINE	0.707769	0.0387441
1142	PIPERONYL BUTOXIDE	-0.105282	1.04603
1143	FLUMETHASONE	0.798722	0.00458881
1144	ANTHRALIN	0.864971	-0.00373185
1145	SYMCLOSENE	0.251411	0.320212
1146	AZITHROMYCIN	1.6961	-0.108197
1147	FLUCONAZOLE	0.497316	0.132604
1148	PYRAZINAMIDE	0.201903	0.381609
1149	CARSALAM	0.137101	0.460044
1150	BUSULFAN	1.52394	-0.092319
1151	CARBADOX	0.261762	0.314133
1152	CARBAMAZEPINE	-0.0175353	0.77816
1153	GLYCOPYRROLATE	0.494884	0.144999
1154	IPROHEPTINE	-0.097684	1.10672
1155	ERYTHROMYCIN ESTOLATE	0.250228	0.329505
1156	SILDENAFIL CITRATE	0.813789	0.0206748
1157	FEBUXOSTAT	-0.0905961	1.04555
1158	TOCAINIDE HYDROCHLORIDE	0.488325	0.151907
1159	TEGASEROD MALEATE	0.361029	0.227374
1160	CLEMIZOLE HYDROCHLORIDE	1.35979	-0.0726049
1161	CEFPROZIL	0.151854	0.466234
1162	Thalidomide	0.18432	0.428816
1163	METHYLATROPINE NITRATE	0.164093	0.4534
1164	CYPROTERONE ACETATE	0.131264	0.514585
1165	AZTREONAM	0.741534	0.0457203
1166	TIMONACIC	0.503112	0.149847
1167	CEFMENOXIME HYDROCHLORIDE	0.0328918	0.675644
1168	ANTIPYRINE	0.809515	0.0322322
1169	CRESOPIRINE	0.935029	-0.00196258
1170	CYSTEAMINE HYDROCHLORIDE	0.334188	0.252723
1171	ESCIN	0.367906	0.23217
1172	PIDOTIMOD	0.0246723	0.724964
1173	AMYLENE HYDRATE	-0.123651	1.47576
1174	PROPYLTHIOURACIL	1.19634	-0.0525838
1175	PHTHALYLSULFACETAMIDE	0.790092	0.046093
1176	BISOCTRIZOLE	0.806945	0.0437701
1177	COLISTIN SULFATE	0.263298	0.347457
1178	OXYTETRACYCLINE	0.352166	0.256851
1179	METAPROTERENOL	0.376026	0.23834
1180	ZOXAZOLAMINE	0.0410908	0.699645
1181	FLUMETHAZONE PIVALATE	0.0394551	0.71303
1182	OXYPHENCYCLIMINE HYDROCHLORIDE	0.45478	0.193678
1183	DOXAZOSIN MESYLATE	0.0109747	0.825614
1184	SULFACARBAMIDE	-0.127404	1.77948
1185	CLARITHROMYCIN	0.685268	0.0955469
1186	ELETRIPTAN HYDROBROMIDE	-0.0528194	1.08414
1187	HYDROXYCHLOROQUINE SULFATE	0.747034	0.0710386
1188	SULFAMONOMETHOXINE	0.901531	0.0380791
1189	MECLIZINE HYDROCHLORIDE	0.543039	0.167704
1190	GLUCONOLACTONE	0.520257	0.174757
1191	MANGAFODIPIR TRISODIUM	0.192873	0.49095
1192	OSELTAMIVIR PHOSPHATE	0.22475	0.452651
1193	PROCARBAZINE HYDROCHLORIDE	0.482186	0.201912
1194	IFOSFAMIDE	0.490343	0.194529
1195	Azacitidine	0.103636	0.656177
1196	ECAMSULE TRIETHANOLAMINE	0.859911	0.0620983
1197	CYCLAMIC ACID	-0.0680432	1.36167
1198	ESTRAMUSTINE	0.189286	0.53675
1199	BEPHENIUM HYDROXYNAPTHOATE	0.754102	0.0929031
1200	CEFAMANDOLE SODIUM	0.598673	0.154249
1201	ROXITHROMYCIN	0.562157	0.174719
1202	PHENOLPHTHALEIN	0.884038	0.0632327
1203	Pentostatin	0.159786	0.600397
1204	EUCALYPTOL	0.253523	0.433904
1205	IMATINIB	0.336546	0.333458
1206	ISOXSUPRINE HYDROCHLORIDE	-0.0192995	1.12777
1207	SPIPERONE	0.427042	0.270471
1208	THIAMYLAL SODIUM	0.118877	0.682629
1209	CLOXYQUIN	0.0353018	0.9027
1210	MECLOFENOXATE HYDROCHLORIDE	0.308827	0.371349
1211	CINCHOPHEN	0.384413	0.313391
1212	ANCITABINE HYDROCHLORIDE	0.543078	0.202718
1213	RUTIN	0.199712	0.565671
1214	LINCOMYCIN HYDROCHLORIDE	0.0336765	0.961482
1215	DIMENHYDRINATE	1.66591	-0.0302731
1216	DESVENLAFAXINE SUCCINATE	0.982022	0.0660444
1217	AMIODARONE HYDROCHLORIDE	0.244031	0.526445
1218	URACIL	0.304727	0.41034
1219	FOMEPIZOLE HYDROCHLORIDE	0.987388	0.0684526
1220	ACEDAPSONE	0.738928	0.144554
1221	ISOTRETINON	0.679702	0.169296
1222	CEFALONIUM	0.83842	0.116636
1223	ENALAPRIL MALEATE	1.90295	-0.026279
1224	DIAVERIDINE	1.02643	0.0619452
1225	CITALOPRAM HYDROBROMIDE	0.497994	0.257158
1226	CLOFIBRATE	1.36445	0.0285891
1227	PIROXICAM	0.418401	0.329931
1228	EQUILIN	1.34483	0.0357095
1229	ACECLIDINE	0.0908229	0.903219
1230	AMILORIDE HYDROCHLORIDE	1.01609	0.0780083
1231	TEMOZOLAMIDE	0.997417	0.0856403
1232	CINCHONIDINE	0.252537	0.562638
1233	ISOPROPAMIDE IODIDE	-0.016178	1.54631
1234	BETHANECHOL CHLORIDE	1.26169	0.0529387
1235	PROCAINAMIDE HYDROCHLORIDE	0.56817	0.243914
1236	SULFADIMETHOXINE	0.593141	0.23153
1237	PROPOFOL	0.888005	0.139757
1238	EFAROXAN HYDROCHLORIDE	0.733517	0.178828
1239	HYDROCORTISONE	0.669846	0.204584
1240	FLUOROMETHOLONE	0.397009	0.384386
1241	METHOPRENE (S)	0.317613	0.473416
1242	PENTOXIFYLLINE	0.951261	0.125826
1243	HALOTHANE	1.16114	0.0733206
1244	DESIPRAMINE HYDROCHLORIDE	0.691829	0.208268
1245	HYCANTHONE	1.06157	0.102831
1246	ADENOSINE	0.546699	0.286565
1247	AMODIAQUINE DIHYDROCHLORIDE	0.608456	0.24373
1248	BENZOYL PEROXIDE	0.148426	0.885015
1249	SILIBININ	0.2333	0.66537
1250	CEFONICID SODIUM	0.33441	0.488577
1251	DEFLAZACORT	0.659605	0.231008
1252	ACARBOSE	0.573403	0.279476
1253	OCTISALATE	0.358129	0.460077
1254	TETROQUINONE	1.1235	0.0986651
1255	ROXATIDINE ACETATE HYDROCHLORIDE	0.425566	0.40096
1256	MANNITOL	0.7007	0.223881
1257	DIMETRIDAZOLE	0.164079	0.872962
1258	ADRENOLONE HYDROCHLORIDE	0.928785	0.153428
1259	TENOFOVIR	0.267135	0.630617
1260	AMIFOSTINE	0.159507	0.935301
1261	GLYBURIDE	0.0431832	1.53549
1262	CARBOPLATIN	0.185556	0.888412
1263	ALCLOMETAZONE DIPROPIONATE	0.216269	0.7836
1264	SUCRALFATE	0.290987	0.614941
1265	RISPERIDONE	0.518134	0.360836
1266	MORANTEL CITRATE	1.26173	0.105651
1267	DIMETHADIONE	0.540598	0.357233
1268	THONZYLAMINE HYDROCHLORIDE	0.135148	1.10046
1269	OXANTEL PAMOATE	0.461838	0.419452
1270	MODALINE SULFATE	0.287527	0.652117
1271	ACYCLOVIR	1.79631	0.0726124
1272	ZOLMITRIPTAN	0.849187	0.208623
1273	NAPHAZOLINE HYDROCHLORIDE	0.449544	0.440448
1274	METHICILLIN SODIUM	0.0916359	1.44788
1275	SUCCINYLSULFATHIAZOLE	1.02166	0.167774
1276	AMPROLIUM	0.946361	0.184363
1277	CYPERMETHRIN	0.871804	0.211113
1278	TROPISETRON HYDROCHLORIDE	0.251995	0.778519
1279	CHLOROXYLENOL	0.711486	0.271051
1280	ACECLOFENAC	0.431685	0.470694
1281	DIETHYLTOLUAMIDE	0.547834	0.375006
1282	IPRATROPIUM BROMIDE	0.305572	0.647203
1283	CEFTRIAXONE SODIUM TRIHYDRATE	0.383278	0.547583
1284	ISOSORBIDE DINITRATE	0.57758	0.351797
1285	ADIPHENINE HYDROCHLORIDE	0.181786	1.03169
1286	MESNA	0.670278	0.290895
1287	TERFENADINE	1.01213	0.178392
1288	CLIMBAZOLE	0.426316	0.499788
1289	AMITRIPTYLINE HYDROCHLORIDE	0.388581	0.555199
1290	CAPSAICIN	0.473486	0.442802
1291	BUFLOMEDIL HYDROCHLORIDE	0.937343	0.199183
1292	HEXYLRESORCINOL	0.309187	0.650888
1293	BENOXINATE HYDROCHLORIDE	0.554327	0.384855
1294	CORTISONE ACETATE	0.893387	0.228718
1295	Oxaliplatin	0.213768	0.975746
1296	RETINYL PALMITATE	2.49564	0.0819672
1297	CAMPHOR (1R)	0.440986	0.512552
1298	SULFAQUINOXALINE SODIUM	0.601171	0.357767
1299	BUPIVACAINE HYDROCHLORIDE	0.654196	0.327844
1300	DIOSMIN	0.204298	1.01634
1301	MEFLOQUINE	0.186183	1.12181
1302	CLOPIDOL	0.34938	0.632705
1303	RAMIPRIL	0.313936	0.672419
1304	MILNACIPRAN HYDROCHLORIDE	0.987599	0.206534
1305	TRAZODONE HYDROCHLORIDE	0.382315	0.602667
1306	LORGLUMIDE SODIUM	0.70098	0.319738
1307	QUINAPRIL HYDROCHLORIDE	0.478803	0.481934
1308	IOPANIC ACID	0.997017	0.207533
1309	FLUOCINONIDE	0.236935	0.974024
1310	DIPYRIDAMOLE	0.544879	0.4368
1311	ROXARSONE	0.408675	0.597737
1312	RIBOFLAVIN 5-PHOSPHATE SODIUM	0.262236	0.890884
1313	SITAGLIPTIN MONOPHOSPHATE MONOHYDRATE	0.130446	1.73924
1314	DANTROLENE SODIUM	0.489006	0.506653
1315	AMINOCAPROIC ACID	1.03017	0.210477
1316	KETOROLAC TROMETHAMINE	1.56308	0.151081
1317	ALLOPURINOL	0.916293	0.256023
1318	ANISINDIONE	0.190897	1.27273
1319	IDEBENONE	0.567795	0.43082
1320	AMBROXOL HYDROCHLORIDE	0.990049	0.233319
1321	DYDROGESTERONE	0.44509	0.588751
1322	SODIUM PHENYLACETATE	0.194814	1.3229
1323	ISOFLUPREDONE ACETATE	0.407378	0.633229
1324	TRIAMCINOLONE ACETONIDE	0.753241	0.327849
1325	MEPIVACAINE HYDROCHLORIDE	1.18006	0.197117
1326	MEGLUMINE	0.400586	0.657214
1327	LIOTHYRONINE (L- isomer) SODIUM	0.731401	0.349021
1328	CLOXACILLIN SODIUM	0.460676	0.577415
1329	DROSPIRENONE	0.585829	0.44463
1330	CHLORPROTHIXENE HYDROCHLORIDE	0.720291	0.359176
1331	TETRAMIZOLE HYDROCHLORIDE	0.405011	0.65899
1332	DIFLUNISAL	1.49824	0.173064
1333	METARAMINOL BITARTRATE	0.516395	0.538507
1334	INAMRINONE	1.68218	0.169597
1335	CITRIC ACID	0.670735	0.404462
1336	AMIKACIN SULFATE	1.10818	0.229994
1337	THIABENDAZOLE	0.228711	1.24628
1338	TRIAMCINOLONE	0.453165	0.613093
1339	GLUCOSAMINE HYDROCHLORIDE	0.343247	0.806543
1340	FLORFENICOL	0.548568	0.525501
1341	1S,2R-PHENYLPROPANOLAMINE HYDROCHLORIDE	0.221511	1.33343
1342	NALIDIXIC ACID	1.19048	0.221241
1343	BETAINE HYDROCHLORIDE	0.350835	0.813722
1344	GUANABENZ ACETATE	0.269547	1.0193
1345	ERGOTAMINE TARTRATE	0.44198	0.652058
1346	CARGLUMIC ACID	0.304127	0.919765
1347	ROSIGLITAZONE MALEATE	0.823486	0.347526
1348	CREATININE	0.242352	1.27326
1349	SODIUM OXYBATE	0.193642	1.86594
1350	BRUCINE	0.633273	0.467069
1351	COUMARIN	0.2422	1.34526
1352	RESORCINOL MONOACETATE	1.12545	0.251662
1353	DABIGATRAN ETEXILATE MESYLATE	1.0461	0.277205
1354	DIMPYLATE	0.48923	0.624051
1355	DOXAPRAM HYDROCHLORIDE	1.3853	0.220936
1356	IFENPRODIL TARTRATE	0.279583	1.09361
1357	ACETAZOLAMIDE	0.549694	0.567848
1358	DOBUTAMINE HYDROCHLORIDE	0.49004	0.635003
1359	CYCLANDELATE	0.376455	0.86345
1360	CLENBUTEROL HYDROCHLORIDE	0.967613	0.323783
1361	TRETINOIN	0.434367	0.727534
1362	ZINC UNDECYLENATE	0.296485	1.0615
1363	TARTARIC ACID (L)	0.239704	1.54738
1364	GRANISETRON HYDROCHLORIDE	2.49078	0.182646
1365	PREDNISOLONE SODIUM PHOSPHATE	0.511734	0.641126
1366	CYCLOSERINE (D)	0.64504	0.512544
1367	NYLIDRIN HYDROCHLORIDE	0.542805	0.615319
1368	MENADIONE	0.266669	1.28798
1369	ETHYLNOREPINEPHRINE HYDROCHLORIDE	0.502936	0.65311
1370	SULFANILAMIDE	0.271583	1.23694
1371	CLEMASTINE FUMARATE	0.42322	0.799615
1372	THIRAM	0.590788	0.565611
1373	INDOPROFEN	0.22123	2.01334
1374	ACETAMINOPHEN	1.10207	0.301261
1375	BACLOFEN	0.896212	0.382393
1376	DEXAMETHASONE ACETATE	0.820005	0.417999
1377	APOMORPHINE HYDROCHLORIDE	0.63888	0.543935
1378	BAMBUTEROL HYDROCHLORIDE	1.19756	0.27945
1379	NAFCILLIN SODIUM	1.30519	0.267811
1380	ISOXICAM	0.730288	0.468982
1381	CLONIDINE HYDROCHLORIDE	0.918811	0.381436
1382	DIACETAMATE	0.963575	0.373198
1383	TRANILAST	0.340022	1.08488
1384	SELENOMETHIONINE	0.460776	0.784246
1385	FLUOROURACIL	0.282671	1.38244
1386	CRESOL	0.918809	0.392376
1387	DIOXYBENZONE	0.846217	0.427836
1388	OXOLAMINE CITRATE	0.993185	0.36473
1389	BACITRACIN	0.561664	0.657244
1390	AMINOGLUTETHIMIDE	0.983028	0.38215
1391	BETAMETHASONE ACETATE	1.33148	0.289526
1392	KANAMYCIN A SULFATE	0.357118	1.12038
1393	DISOPYRAMIDE PHOSPHATE	1.46604	0.280084
1394	ALISKIREN HEMIFUMARATE	0.670188	0.577025
1395	METHENAMINE	1.03141	0.366777
1396	IODOQUINOL	0.273652	1.66192
1397	TIGECYCLINE	0.30819	1.40025
1398	MEPHENTERMINE SULFATE	0.715167	0.553455
1399	CYACETACIDE	1.21848	0.325476
1400	SCOPOLAMINE HYDROBROMIDE	1.58392	0.284039
1401	DOPAMINE HYDROCHLORIDE	1.78018	0.264061
1402	DICHLORISONE ACETATE	0.473976	0.869134
1403	AMOXICILLIN	1.23541	0.32618
1404	ISOPROTERENOL HYDROCHLORIDE	0.319064	1.40627
1405	CEFTIBUTEN	0.607441	0.660005
1406	OXCARBAZEPINE	0.5312	0.785855
1407	NICOTINE BITARTRATE	1.34658	0.322453
1408	AMPHOTERICIN B	0.557788	0.735788
1409	DIENESTROL	0.469351	0.897313
1410	AMITRAZ	0.443619	0.980049
1411	BISACODYL	0.822444	0.52215
1412	BUTACAINE	1.40571	0.325023
1413	TADALAFIL	0.298053	1.81962
1414	CARZENIDE	0.622567	0.667604
1415	FENOFIBRIC ACID	0.572898	0.739807
1416	DISULFIRAM	0.377286	1.23834
1417	MEQUINOL	0.872821	0.516251
1418	INDOMETHACIN	0.290261	2.20682
1419	AZILSARTAN KAMEDOXOMIL	0.348745	1.45968
1420	CHINIOFON	1.25297	0.363243
1421	EPROBEMIDE	1.18145	0.379738
1422	HYDROQUINONE	1.66258	0.319998
1423	CEFEPIME HYDROCHLORIDE	1.0088	0.444847
1424	FAMPRIDINE	0.488486	0.962043
1425	AMOROLFINE HYDROCHLORIDE	0.803017	0.574539
1426	ERYTHROMYCIN STEARATE	0.311331	2.00158
1427	OMEPRAZOLE	0.980846	0.469945
1428	ISRADIPINE	0.919154	0.518352
1429	ARSANILIC ACID	1.51441	0.342561
1430	NATAMYCIN	0.479155	1.0151
1431	IBUPROFEN	0.438904	1.1785
1432	TORSEMIDE	0.365987	1.59493
1433	COLFORSIN	1.27317	0.388118
1434	ANTAZOLINE PHOSPHATE	0.988323	0.495275
1435	LORATADINE	1.75969	0.334596
1436	BROMHEXINE HYDROCHLORIDE	0.561744	0.895007
1437	OXTRIPHYLLINE	0.877838	0.584443
1438	ESTRADIOL BENZOATE	0.456924	1.2055
1439	Fludarabine Phosphate	1.2914	0.411897
1440	VIOMYCIN SULFATE	0.401088	1.5437
1441	CEFPODOXIME PROXETIL	0.834202	0.615569
1442	TACRINE HYDROCHLORIDE	0.389494	1.70692
1443	MAPROTILINE HYDROCHLORIDE	0.614104	0.847606
1444	BENZYL BENZOATE	0.400493	1.6128
1445	AKLOMIDE	0.419368	1.51093
1446	ANETHOLE	1.77917	0.365489
1447	D-LACTITOL MONOHYDRATE	0.459331	1.26161
1448	HEXYLENE GLYCOL	0.432555	1.40879
1449	TIOCONAZOLE	0.821267	0.649238
1450	ISONIAZID	0.378722	2.06325
1451	TRIMETHADIONE	0.766009	0.67767
1452	METHAZOLAMIDE	0.976101	0.567276
1453	TRIENTINE HYDROCHLORIDE	1.85994	0.36715
1454	WARFARIN	1.4861	0.406023
1455	ENTACAPONE	0.499886	1.16523
1456	HYMECHROME	0.597657	0.917561
1457	CALCIUM GLUCEPTATE	0.691224	0.797497
1458	FLUOCINOLONE ACETONIDE	0.422616	1.59944
1459	RIFAXIMIN	1.06096	0.529066
1460	MEXILETINE HYDROCHLORIDE	1.48271	0.42231
1461	DANAZOL	1.59443	0.411661
1462	ATOMOXETINE HYDROCHLORIDE	0.953042	0.597905
1463	SUCRALOSE	0.545026	1.09438
1464	GEMFIBROZIL	0.606046	0.933303
1465	HETACILLIN POTASSIUM	0.450032	1.47584
1466	OXYCLOZANIDE	0.427531	1.68275
1467	METOPROLOL TARTRATE	0.517576	1.21285
1468	BITOSCANATE	0.740507	0.777275
1469	LABETALOL HYDROCHLORIDE	0.980634	0.603353
1470	HOMATROPINE METHYLBROMIDE	0.525878	1.19263
1471	beta-NAPHTHOL	0.710866	0.844909
1472	NITARSONE	0.76218	0.766532
1473	DACARBAZINE	0.559129	1.14274
1474	ASCORBIC ACID	0.512868	1.27516
1475	CEFDINIR	0.533315	1.23386
1476	PIPERAZINE	1.30884	0.490804
1477	ALTRENOGEST	1.1015	0.559012
1478	NICOTINYL ALCOHOL TARTRATE	0.791462	0.763102
1479	MILRINONE	0.722939	0.845153
1480	ZALCITABINE	1.05159	0.596478
1481	PRALIDOXIME CHLORIDE	0.715725	0.860989
1482	MIZORIBINE	0.560346	1.1656
1483	CAPREOMYCIN SULFATE	1.13723	0.555585
1484	CYCLIZINE	0.869497	0.707438
1485	SALICIN	0.501283	1.41154
1486	TICARCILLIN DISODIUM	1.23465	0.522696
1487	FOSFOMYCIN CALCIUM	0.879622	0.708465
1488	CLOMIPHENE CITRATE	0.87912	0.710436
1489	GALLAMINE TRIETHIODIDE	0.736069	0.867228
1490	MELOXICAM SODIUM	0.89352	0.710171
1491	VIDARABINE	1.19083	0.544267
1492	HYDROFLUMETHIAZIDE	0.581879	1.16241
1493	NABUMETONE	0.888161	0.727455
1494	LEUCOVORIN CALCIUM	0.451844	2.10992
1495	PERGOLIDE MESYLATE	1.13395	0.592786
1496	SODIUM LACTATE	1.75632	0.458312
1497	HOMATROPINE HYDROBROMIDE	0.546533	1.39375
1498	QUINETHAZONE	1.77512	0.459097
1499	TINIDAZOLE	0.46008	2.38875
1500	LOSARTAN	1.0041	0.658799
1501	IMIPENEM	1.03192	0.644108
1502	DIPHENHYDRAMINE HYDROCHLORIDE	1.07173	0.625075
1503	MEROPENEM	1.55187	0.508436
1504	HYDROCHLOROTHIAZIDE	0.630054	1.14213
1505	IDAZOXAN HYDROCHLORIDE	0.93703	0.725577
1506	NITHIAMIDE	0.662629	1.05077
1507	BUTYL PARABEN	0.729672	0.958358
1508	ANAGRELIDE HYDROCHLORIDE	1.4735	0.536794
1509	CLOFAZIMINE	2.24359	0.45656
1510	DIMESNA	0.564932	1.43155
1511	DILAZEP DIHYDROCHLORIDE	0.756313	0.935878
1512	PIPERIDOLATE HYDROCHLORIDE	0.591816	1.31024
1513	IMEXON	1.5961	0.527181
1514	AMINOSALICYLATE SODIUM	0.646702	1.15322
1515	URETHANE	1.407	0.558796
1516	MEPHENYTOIN	0.867585	0.849936
1517	HYOSCYAMINE	0.661064	1.14798
1518	CEFOXITIN SODIUM	0.737323	0.99079
1519	CROMOLYN SODIUM	1.19851	0.608631
1520	HYDROCORTISONE PHOSPHATE TRIETHYLAMINE	0.564919	1.56515
1521	AMINOPENTAMIDE SULFATE	0.773316	0.962841
1522	SEMUSTINE	1.70424	0.536344
1523	TRIAMCINOLONE DIACETATE	1.12597	0.662618
1524	HISTAMINE DIHYDROCHLORIDE	0.904529	0.858209
1525	DIETHYLCARBAMAZINE CITRATE	1.46621	0.580874
1526	EVANS BLUE	1.96072	0.512957
1527	NADIDE	1.73899	0.543072
1528	NAFTOPIDIL	1.56869	0.56843
1529	ALBENDAZOLE	0.799473	0.967506
1530	CLOBETASOL PROPIONATE	1.68082	0.556038
1531	LEVAMISOLE HYDROCHLORIDE	1.09628	0.68822
1532	GUANIDINE HYDROCHLORIDE	1.01563	0.747916
1533	ACTARIT	1.09894	0.693853
1534	CYCLOPENTOLATE HYDROCHLORIDE	1.11567	0.688198
1535	GUAIFENESIN	0.841184	0.937363
1536	ZIPRASIDONE MESYLATE	0.786934	1.01362
1537	GENTAMICIN SULFATE	0.72031	1.14342
1538	BISOPROLOL FUMARATE	1.36025	0.620898
1539	CYCLOPHOSPHAMIDE	0.693698	1.23272
1540	DIHYDROSTREPTOMYCIN SULFATE	1.3214	0.637751
1541	CYTARABINE	0.931168	0.870571
1542	SENNOSIDE A	0.917737	0.891849
1543	SELEGILINE HYDROCHLORIDE	0.580585	1.7871
1544	PIPOBROMAN	2.09593	0.539445
1545	EPRODISATE DISODIUM	1.07376	0.745292
1546	LACTULOSE	0.609244	1.57389
1547	CLIDINIUM BROMIDE	1.02043	0.804164
1548	VIGABATRIN	1.07032	0.772319
1549	TRICLOSAN	0.996149	0.843672
1550	CHLORAZANIL HYDROCHLORIDE	1.01376	0.832184
1551	OXYPHENONIUM BROMIDE	1.01999	0.827239
1552	MEPENZOLATE BROMIDE	0.611412	1.73242
1553	MIDODRINE HYDROCHLORIDE	1.01157	0.856383
1554	BETAMETHASONE	0.889996	1.0102
1555	DIZOCILPINE MALEATE	0.750699	1.222
1556	BENZTHIAZIDE	0.923153	0.966253
1557	FlUMAZENIL	1.38029	0.670509
1558	PREDNISOLONE HEMISUCCINATE	0.95391	0.923012
1559	CIPROFLOXACIN	1.95533	0.596785
1560	CLORGILINE HYDROCHLORIDE	1.17219	0.746063
1561	TAURINE	1.13792	0.783121
1562	CEPHRADINE	0.704864	1.45377
1563	FLUDROCORTISONE ACETATE	0.727492	1.38228
1564	NALOXONE HYDROCHLORIDE	1.13943	0.7876
1565	RIBOSTAMYCIN SULFATE	0.781269	1.20725
1566	PENTAGASTRIN	1.8539	0.611094
1567	ETHOSUXIMIDE	0.817003	1.16092
1568	METHACHOLINE CHLORIDE	0.768238	1.24923
1569	BUMETANIDE	1.78834	0.631041
1570	beta-CAROTENE	0.684898	1.63264
1571	INOSITOL	0.732288	1.44174
1572	METOCLOPRAMIDE HYDROCHLORIDE	0.922039	1.04344
1573	SULFISOXAZOLE ACETYL	0.927499	1.04382
1574	SULFANILATE ZINC	1.34667	0.734864
1575	GLUTAMINE (L)	0.719563	1.54456
1576	ACEPROMAZINE MALEATE	1.35421	0.735711
1577	DIPHENYLPYRALINE HYDROCHLORIDE	0.985968	0.993484
1578	Fluorouracil (5-FU)	0.896499	1.14596
1579	MEPIROXOL	1.41324	0.739251
1580	DEBRISOQUIN SULFATE	0.682402	1.99621
1581	LOBENDAZOLE	1.18545	0.846227
1582	TOLTRAZURIL	1.2515	0.820922
1583	PEMPIDINE TARTRATE	1.14886	0.870764
1584	BENSERAZIDE HYDROCHLORIDE	1.21764	0.827169
1585	PRASTERONE ACETATE	1.15977	0.885585
1586	STRYCHNINE	1.11042	0.907854
1587	NICERGOLINE	0.832401	1.33825
1588	ETOSALAMIDE	0.775976	1.51169
1589	CIMETIDINE	1.50136	0.750585
1590	ALTRETAMINE	0.942877	1.16552
1591	FELBINAC	1.83708	0.69891
1592	HYDROXYZINE PAMOATE	0.758193	1.7067
1593	CELECOXIB	1.72932	0.730334
1594	UNDECYLENIC ACID	1.63708	0.76717
1595	METHYSERGIDE MALEATE	1.21781	0.892415
1596	Cytarabine; Ara-C	0.762691	1.95664
1597	VARDENAFIL HYDROCHLORIDE	1.73583	0.803322
1598	NETILMICIN SULFATE	1.4289	0.885769
1599	EPHEDRINE (1R,2S) HYDROCHLORIDE	1.10451	1.04765
1600	DIHYDROERGOTAMINE MESYLATE	1.09381	1.11307
1601	DEXCHLORPHENIRAMINE MALEATE	1.19005	1.00403
1602	MYCOPHENOLIC ACID	0.91251	1.53839
1603	NORGESTIMATE	1.16124	1.03273
1604	DILOXANIDE FUROATE	1.12104	1.10617
1605	BURAMATE	0.812763	2.03505
1606	FOMEPIZOLE	0.834241	1.93684
1607	THEOBROMINE	1.33473	0.974754
1608	BUSPIRONE HYDROCHLORIDE	0.992224	1.34382
1609	VALGANCICLOVIR HYDROCHLORIDE	1.91357	0.822115
1610	BENDROFLUMETHIAZIDE	0.82685	2.20815
1611	ORBIFLOXACIN	1.63255	0.895908
1612	DEHYDROCHOLATE SODIUM	1.05172	1.26582
1613	IOVERSOL	0.949436	1.59109
1614	DIPYRONE	1.53023	0.948509
1615	DEXIBUPROFEN	1.47723	0.977896
1616	LAMOTRIGINE	1.37217	1.03272
1617	AMCINONIDE	1.4276	1.02214
1618	DICYCLOMINE HYDROCHLORIDE	1.9108	0.888215
1619	BECLAMIDE	1.65895	0.950429
1620	AMPICILLIN SODIUM	1.02597	1.44986
1621	TICLOPIDINE HYDROCHLORIDE	1.95998	0.896779
1622	TEICOPLANIN [A(2-1) shown]	0.962852	1.86416
1623	LEVCYCLOSERINE	0.943993	1.99198
1624	THIOTEPA	1.92753	0.907222
1625	COTININE	1.36369	1.11216
1626	DEXAMETHASONE SODIUM PHOSPHATE	1.57931	1.02619
1627	THALIDOMIDE	1.64152	1.00549
1628	BENZBROMARONE	1.08045	1.53731
1629	QUIPAZINE MALEATE	1.89362	0.977955
1630	ROLITETRACYCLINE	1.11953	1.48995
1631	FURALTADONE	1.1444	1.41324
1632	ETIDRONATE DISODIUM	1.48985	1.12343
1633	EDETATE DISODIUM	0.991893	2.05079
1634	STAVUDINE	1.01478	1.9419
1635	LEVOCARNITINE	1.8421	1.01191
1636	DEXAMETHASONE	1.18838	1.39947
1637	ALFUZOSIN HYDROCHLORIDE	1.21134	1.34824
1638	FLUDARABINE PHOSPHATE	1.41587	1.19086
1639	DIBUCAINE HYDROCHLORIDE	1.35044	1.26239
1640	TAPENTADOL HYDROCHLORIDE	1.05892	1.84752
1641	REPAGLINIDE	1.06201	2.01759
1642	DICHLOROPHEN	1.02799	3.56206
1643	THIAMINE	1.99999	1.05522
1644	DEMECLOCYCLINE HYDROCHLORIDE	1.88042	1.11392
1645	CLOPIDOGREL SULFATE	2.44667	1.04392
1646	LIPOAMIDE	1.63918	1.21754
1647	CANDESARTAN CILEXTIL	1.14066	1.85705
1648	SULFANITRAN	1.16126	1.73124
1649	PIPAMPERONE	1.6025	1.25287
1650	DICUMAROL	1.26555	1.65892
1651	NITRENDIPINE	1.72574	1.26838
1652	OXFENDAZOLE	1.62708	1.37744
1653	DAPSONE	2.04923	1.16774
1654	HYDRALAZINE HYDROCHLORIDE	1.17005	2.37017
1655	AMANTADINE HYDROCHLORIDE	1.4786	1.62039
1656	ETOMIDATE	1.94411	1.32164
1657	DIBENZOTHIOPHENE	2.04785	1.40873
1658	ISOETHARINE MESYLATE	2.32888	1.53121
1659	BIPERIDEN	2.06935	1.55426
1660	DICLOFENAC SODIUM	2.12264	1.56751
1661	AMINOHIPPURIC ACID	1.79859	1.89575
1662	Pemetrexed Disodium	1.85802	1.94441
1663	PEMETREXED	1.76139	3.01425
1664	HYDROXYUREA	1.76558	2.4825
1665	DICLOXACILLIN SODIUM	2.00834	1.94992
1666	IDOXURIDINE	2.9128	3.22082
1667	BITHIONATE SODIUM	6.76201	6.84671

## Sheet: Secondary Screen
		Z SCORE			TOPICAL/ SYSTEMIC	CONCENTRATION (μM)
RANK	COMPOUND	REPEAT 1	REPEAT 2	REPEAT 3
1	PYRVINIUM PAMOATE	-13.8453	-13.8453	-13.8453	Systemic	10
2	HEXACHLOROPHENE	-13.0259	-13.1263	-13.8453	Topical	10
3	BERBERINE CHLORIDE	-13.4885	-13.6952	-13.4613	Systemic	10
4	PYRVINIUM PAMOATE	-13.5172	-13.4642	-13.4397	Systemic	2
5	GENTIAN VIOLET	-13.2388	-13.2471	-13.5416	Topical	2
6	BENZETHONIUM CHLORIDE	-12.5931	-13.4099	-13.0945	Topical	10
7	CETYLPYRIDINIUM CHLORIDE	-12.9569	-12.8705	-13.1157	Topical	2
8	METHYLBENZETHONIUM CHLORIDE	-12.4332	-12.4736	-12.8497	Topical	10
9	NICLOSAMIDE	-12.3179	-12.6623	-12.4889	Systemic	10
10	ACRIFLAVINIUM HYDROCHLORIDE	-12.5728	-12.2845	-12.1687	Systemic	10
11	SORAFENIB	-11.3321	-11.9995	-13.1151	Systemic	10
12	GRAMICIDIN (gramicidin A shown)	-11.9715	-12.1474	-12.1062	Topical	2
13	EMETINE DIHYDROCHLORIDE	-11.4462	-11.764	-12.2656	Systemic	10
14	PYRVINIUM PAMOATE	-11.0659	-11.7381	-12.3375	Systemic	0.4
15	BENZALKONIUM CHLORIDE	-11.6525	-11.2325	-11.4886	Topical	2
16	ALEXIDINE HYDROCHLORIDE	-10.139	-10.1128	-11.0578	Topical/ systemic	10
17	CETRIMONIUM BROMIDE	-10.1427	-9.64793	-10.6019	Topical	2
18	IVERMECTIN	-11.3577	-8.83497	-9.90966	Systemic (vetinary)	10
19	EMETINE DIHYDROCHLORIDE	-9.46696	-9.41922	-10.1676	Systemic	2
20	AMINACRINE	-8.70766	-10.0017	-9.50813	Topical	10
21	DACTINOMYCIN	-10.0609	-9.05334	-9.60014	Systemic	2
22	PLICAMYCIN	-8.70945	-7.69192	-8.018	Systemic	10
23	GRAMICIDIN (gramicidin A shown)	-7.65297	-9.94276	-8.48378	Topical	0.4
24	SULOCTIDIL	-8.2678	-7.14003	-8.23006	Systemic	10
25	CHLORHEXIDINE DIHYDROCHLORIDE	-7.77066	-7.6797	-8.47862	Topical	10
26	CETYLPYRIDINIUM CHLORIDE	-8.11668	-6.63663	-9.17568	Topical	0.4
27	PLICAMYCIN	-8.02063	-7.1671	-8.17823	Systemic	2
28	NONOXYNOL-9	-8.26374	-7.65778	-7.15943	Topical	10
29	TENIPOSIDE	-7.48691	-6.67371	-9.31146	Systemic	2
30	DEQUALINIUM CHLORIDE	-7.90684	-5.99237	-8.66519	Topical/ systemic	10
31	DACTINOMYCIN	-7.75894	-7.60903	-7.08098	Systemic	0.4
32	PLICAMYCIN	-7.20586	-7.38841	-6.75121	Systemic	0.4
33	ETHACRIDINE LACTATE	-7.0781	-5.95323	-7.56832	Topical/ systemic	10
34	BENZETHONIUM CHLORIDE	-6.216	-6.72431	-7.03481	Topical	2
35	PROFLAVINE HEMISULFATE	-8.15603	-5.46155	-6.43684	Topical	10
36	PENTAMIDINE ISETHIONATE	-7.61592	-4.78056	-7.54254	Systemic	10
37	GENTIAN VIOLET	-6.22393	-5.30217	-7.46505	Topical	0.4
38	ACRISORCIN	-5.91067	-6.06072	-7.16321	Topical	10
39	DAUNORUBICIN	-6.26391	-5.76839	-6.85505	Systemic	2
40	HOMIDIUM BROMIDE	-6.76739	-4.28988	-7.79637	Topical	10
41	BERBERINE CHLORIDE	-6.1017	-6.2366	-6.53469	Systemic	2
42	THONZONIUM BROMIDE	-6.20168	-5.10524	-6.65657	Topical	10
43	ACRIFLAVINIUM HYDROCHLORIDE	-5.86317	-4.80438	-6.43023	Topical/ systemic	2
44	THIOGUANINE	-5.80878	-5.18777	-5.69896	Systemic	2
45	METHYLBENZETHONIUM CHLORIDE	-6.5812	-4.33735	-4.94429	Topical	2
46	HEXETIDINE	-7.09466	-3.90355	-4.70677	Topical	10
47	AMSACRINE	-3.25906	-6.0344	-6.28637	Systemic	10
48	PHENFORMIN HYDROCHLORIDE	-6.09049	-3.30913	-5.9416	Systemic	10
49	THIOGUANINE	-4.45828	-6.5999	-3.96347	Systemic	10
50	CHLOROACETOXYQUINOLINE	-5.63651	-2.94608	-6.39186	Unkown	10
51	IRINOTECAN HYDROCHLORIDE	-3.68419	-4.73899	-5.73614	Systemic	10
52	PIROCTONE OLAMINE	-4.94484	-3.34685	-6.3207	Topical	2
53	DEQUALINIUM CHLORIDE	-4.5669	-2.65709	-6.78604	Topical/ systemic	2
54	PLICAMYCIN	-3.19789	-4.6357	-6.08987	Systemic	0.08
55	BROXALDINE	-5.47393	-3.00824	-5.69861	Topical	10
56	MONENSIN SODIUM (monensin A is shown)	-4.38024	-4.64036	-4.45619	Systemic (vetinary)	10
57	ECONAZOLE NITRATE	-5.58091	-3.07831	-5.19678	Topical	10
58	ABAMECTIN (avermectin B1a shown)	-5.30158	-3.11583	-5.22142	Systemic (vetinary)	10
59	ITRACONAZOLE	-5.60045	-2.54456	-4.90739	Systemic	10
60	MONENSIN SODIUM (monensin A is shown)	-3.63593	-3.65017	-4.63098	Systemic (vetinary)	2
61	MITOMYCIN	-3.33044	-3.16391	-5.4871	Systemic	10
62	BROXALDINE	-3.8668	-2.64412	-5.14645	Topical	2
63	CICLOPIROX OLAMINE	-3.26506	-2.21374	-5.96452	Topical	10
64	BROXYQUINOLINE	-5.37885	-1.50034	-4.34542	Topical	10
65	BENZALKONIUM CHLORIDE	-2.41356	-3.60557	-4.93309	Topical	0.4
66	ATOVAQUONE	-5.92074	-1.45348	-3.26621	Systemic	10
67	NITROXOLINE	-4.70959	-0.721761	-5.45076	Topical/ systemic	10
68	ETHACRIDINE LACTATE	-2.99283	-3.44193	-3.51252	Topical/ systemic	2
69	NONOXYNOL-9	-4.11245	-2.56279	-3.45376	Topical	2
70	CICLOPIROX OLAMINE	-2.77	-4.44946	-3.31636	Topical	2
71	PUROMYCIN DIHYDROCHLORIDE	-5.55771	-3.34353	-1.31077	Topical/ systemic	2
72	HOMIDIUM BROMIDE	-3.17931	-1.14162	-5.97631	Topical	2
73	HYDROXYPROGESTERONE CAPROATE	-5.20403	-1.62622	-3.59477	Systemic	10
74	MONENSIN SODIUM (monensin A is shown)	-2.46941	-3.42476	-4.27436	Systemic (vetinary)	0.4
75	DACTINOMYCIN	-4.39356	-1.866	-3.33422	Systemic	0.08
76	SANGUINARIUM CHLORIDE	-6.17582	0.145686	-4.39328	Topical	10
77	CYCLOSPORINE	-2.79953	-3.72295	-2.67838	Systemic	10
78	LANATOSIDE C	-2.22421	-4.71529	-2.71694	Systemic	0.4
79	EMETINE DIHYDROCHLORIDE	-2.29246	-3.20443	-3.74561	Systemic	0.4
80	MERCAPTOPURINE	-3.18699	-1.40368	-3.81966	Systemic	2
81	MERCAPTOPURINE	-3.3016	-1.43386	-2.88886	Systemic	10
82	DORAMECTIN	-1.82993	-2.69591	-3.92066	Systemic (vetinary)	10
83	QUINACRINE HYDROCHLORIDE	-2.34887	-3.65319	-1.40954	Systemic	2
84	FENOFIBRATE	-1.47646	-5.80705	-1.16552	Systemic	10
85	HEXACHLOROPHENE	-2.36879	-1.9312	-3.13499	Topical	2
86	AMINACRINE	-2.36871	-2.48917	-2.35208	Topical	2
87	PROFLAVINE HEMISULFATE	-2.20186	-1.29822	-4.16492	Topical	2
88	METHYLENE BLUE	-2.68208	-0.770127	-3.74738	Systemic	2
89	PIMOZIDE	-2.23932	-2.03888	-2.9396	Systemic	10
90	EMETINE DIHYDROCHLORIDE	-2.25137	-2.43531	-2.59961	Systemic	0.08
91	METHYLENE BLUE	-0.876302	-0.499039	-7.43467	Systemic	10
92	DAUNORUBICIN	-2.05639	-2.6604	-1.91049	Systemic	0.4
93	AZACITIDINE	-2.40309	-0.791606	-3.70196	Systemic	10
94	ACRISORCIN	-2.56277	-2.93467	-0.915788	Topical	2
95	ACRIFLAVINIUM HYDROCHLORIDE	-2.84306	-1.35256	-1.61225	Topical/ systemic	0.4
96	SULISOBENZONE	-2.92273	-1.22697	-1.14933	Topical	10
97	ERGOCALCIFEROL	-0.284276	-3.55551	-3.47559	Systemic	10
98	PYRVINIUM PAMOATE	-2.86497	-1.49142	-0.821758	Systemic	0.08
99	ABAMECTIN (avermectin B1a shown)	-1.90641	-1.9347	-1.79005	Systemic	2
100	MITOMYCIN	-2.79014	-0.404854	-1.98257	Systemic	2
101	IVERMECTIN	-3.44136	-0.152971	-1.28243	Systemic	2
102	SORAFENIB	-1.67741	-1.8258	-2.07648	Systemic	2
103	BENZALKONIUM CHLORIDE	-3.0407	-0.710233	-1.03043	Topical	0.08
104	ALEXIDINE HYDROCHLORIDE	-2.09145	-1.39787	-1.58089	Topical/ systemic	0.08
105	PENTAMIDINE ISETHIONATE	-1.49339	-0.106783	-4.48254	Systemic	2
106	AZACITIDINE	-3.13589	-0.80364	-0.496681	Systemic	2
107	NIKETHAMIDE	-2.26371	-0.963956	-1.21466	Systemic	10
108	TOPOTECAN	-2.86142	0.243146	-1.7516	Systemic	2
109	PROTOPORPHYRIN IX	-2.7892	-0.128603	-1.38559	Systemic	10
110	CETYLPYRIDINIUM CHLORIDE	-2.83543	-0.537582	-0.812251	Topical	0.08
111	ERGOCALCIFEROL	-0.291625	-1.54722	-3.64665	Systemic	2
112	ERGOCALCIFEROL	-4.21834	-0.407711	0.153432	Systemic	0.08
113	METHOXSALEN	0.389775	-1.70325	-4.08177	Systemic	10
114	AMSACRINE	-0.705538	-2.29655	-1.74692	Systemic	2
115	PUROMYCIN DIHYDROCHLORIDE	-2.9169	0.455566	-1.42192	Topical/ systemic	0.08
116	NICLOSAMIDE	-2.80385	-0.839493	-0.134452	Systemic	0.08
117	TETRAHYDROZOLINE HYDROCHLORIDE	-4.51438	-0.224289	0.48753	Systemic	0.08
118	SORAFENIB	-2.08007	-1.20625	-0.708095	Systemic	0.08
119	MONENSIN SODIUM (monensin A is shown)	-2.33689	-0.767165	-0.79346	Systemic (vetinary)	0.08
120	INDOMETHACIN	-2.96496	0.0435423	-0.551927	Systemic	0.08
121	ACONITINE	-1.79138	-1.46728	-0.56412	Systemic	0.08
122	PROGESTERONE	-1.37939	-0.888015	-1.26318	Systemic	10
123	CYCLOSPORINE	-2.45458	-0.71893	-0.263348	Systemic	0.08
124	THIOGUANINE	-3.26216	-0.0130219	0.169851	Systemic	0.08
125	METHYLTHIOURACIL	-1.72021	-0.105515	-1.70421	Systemic	0.08
126	METHYLTHIOURACIL	-2.2281	-0.464898	-0.558595	Systemic	2
127	AMINACRINE	-2.13816	-0.525212	-0.454133	Topical	0.08
128	HOMIDIUM BROMIDE	-1.82528	-0.252969	-1.04731	Topical	0.4
129	DOCOSANOL	1.20893	-2.39779	-1.80663	Topical	10
130	NIKETHAMIDE	-2.05583	-1.11722	0.108759	Systemic	2
131	METHYLBENZETHONIUM CHLORIDE	-1.03324	-1.68969	-0.42477	Topical	0.08
132	LOPERAMIDE HYDROCHLORIDE	-2.52953	0.897719	-1.16454	Systemic	10
133	IMIPRAMINE HYDROCHLORIDE	-1.98871	-2.16299	1.2076	Systemic	2
134	HEXACHLOROPHENE	-2.86498	0.801042	-0.428573	Topical	0.08
135	NIKETHAMIDE	-0.990828	-0.829185	-1.00639	Systemic	0.4
136	Topotecan	-1.96499	0.694085	-1.47769	Systemic	0.08
137	METHOXSALEN	-3.32676	1.09972	-0.195211	Systemic	2
138	SOLIFENACIN SUCCINATE	-1.25665	-2.73588	1.07015	Systemic	10
139	INDOMETHACIN	1.05153	-2.07944	-1.34711	Systemic	10
140	THIOGUANINE	-0.702158	-0.951733	-0.94157	Systemic	0.4
141	AMSACRINE	-2.64683	-0.3247	0.757092	Systemic	0.08
142	CYCLOSPORINE	-1.18577	-0.581472	-0.597766	Systemic	2
143	LANATOSIDE C	-0.522268	-1.807	-0.311744	Systemic	0.08
144	TETRAHYDROZOLINE HYDROCHLORIDE	-1.93853	0.0980469	-0.539074	Systemic	2
145	IFENPRODIL TARTRATE	-0.107317	-0.293485	-2.41263	Systemic	2
146	CICLOPIROX OLAMINE	-2.39457	2.98986e-05	0.185198	Topical	0.08
147	FUSIDIC ACID	-1.87615	1.36711	-2.0445	Topical/ systemic	0.4
148	ENILCONAZOLE SULFATE	-3.46927	0.839432	0.663865	Topical (vetinary)	0.08
149	ACONITINE	-0.291131	0.857518	-4.13882	Systemic	10
150	CHLOROQUINE DIPHOSPHATE	-0.487938	-1.70089	-0.188289	Systemic	2
151	ATOVAQUONE	-2.76325	1.92407	-0.981608	Systemic	0.08
152	GRAMICIDIN (gramicidin A shown)	-3.60382	0.970491	0.814787	Topical	0.08
153	OLSALAZINE SODIUM	-1.09032	1.17773	-2.94189	Systemic	10
154	TROPISETRON HYDROCHLORIDE	-0.802446	1.27632	-3.64748	Systemic	10
155	2-THIOURACIL	-2.52829	1.24402	-0.653574	Systemic	0.08
156	ABAMECTIN (avermectin B1a shown)	-2.744	1.01456	-0.275462	Systemic	0.08
157	IMIPRAMINE HYDROCHLORIDE	-2.36183	0.204828	0.244469	Systemic	0.08
158	Cladribine	-3.27128	1.64767	-0.0354606	Systemic	10
159	ATENOLOL	-0.94013	-2.1158	0.867097	Systemic	10
160	SANGUINARIUM CHLORIDE	-2.06816	1.72821	-1.63892	Topical	2
161	ISOPROPAMIDE IODIDE	-0.854609	-2.34631	0.963157	Systemic	0.08
162	SULISOBENZONE	-2.22675	-1.24537	2.43514	Topical	2
163	PODOFILOX	-2.28011	-0.240905	0.905223	Topical	0.08
164	QUINACRINE HYDROCHLORIDE	-1.8767	-0.40206	0.537915	Systemic	0.08
165	PODOFILOX	-1.73343	0.706799	-0.825735	Topical	10
166	MITOMYCIN	-1.00351	-0.572187	-0.234422	Systemic	0.08
167	HOMIDIUM BROMIDE	-1.29655	0.700475	-1.08195	Topical	0.08
168	PROGESTERONE	-1.02428	0.862348	-1.73	Systemic	2
169	TETRAHYDROZOLINE HYDROCHLORIDE	0.200691	-0.00781957	-1.80064	Systemic	0.4
170	ITRACONAZOLE	-1.71806	-0.256715	0.3131	Systemic	2
171	BERBERINE CHLORIDE	-1.41259	-0.137394	-0.0544865	Systemic	0.4
172	GENTIAN VIOLET	-2.02023	0.418437	0.0907454	Topical	0.08
173	IMIPRAMINE HYDROCHLORIDE	-0.946444	0.930078	-1.71085	Systemic	10
174	DORAMECTIN	-1.77227	0.67063	-0.409626	Systemic (vetinary)	2
175	IMIPRAMINE HYDROCHLORIDE	0.387757	-0.109833	-1.4434	Systemic	0.4
176	PHENFORMIN HYDROCHLORIDE	-1.38607	0.265782	-0.317141	Systemic	2
177	PAPAVERINE HYDROCHLORIDE	-1.42901	3.41942	-2.61561	Systemic	10
178	SORAFENIB	0.00691977	-0.841166	-0.399667	Systemic	0.4
179	ACRISORCIN	-1.89661	0.237746	0.480704	Topical	0.08
180	ACRISORCIN	0.624112	0.761421	-3.15405	Topical	0.4
181	METHOXSALEN	-1.82477	0.535997	0.0542619	Systemic	0.08
182	ETHACRIDINE LACTATE	-1.02323	1.05249	-1.24001	Topical/ systemic	0.08
183	AMINACRINE	-0.0580809	-0.930134	-0.190475	Topical	0.4
184	OLSALAZINE SODIUM	-0.729018	-1.35053	0.959943	Systemic	2
185	ENILCONAZOLE SULFATE	-1.38731	-0.531282	1.01914	Topical (vetinary)	2
186	METHYLTHIOURACIL	0.0780274	0.199871	-1.28911	Systemic	0.4
187	NITROXOLINE	-0.167924	0.622786	-1.70026	Topical/ systemic	2
188	ALEXIDINE HYDROCHLORIDE	-0.400729	1.2502	-2.68251	Topical/ systemic	2
189	EXEMESTANE	-0.282943	-0.926062	0.115521	Systemic	0.08
190	SULOCTIDIL	-1.05683	0.0176974	-0.0886404	Systemic	0.4
191	AZACITIDINE	-1.55937	1.26387	-0.810597	Systemic	0.08
192	CHLOROTHIAZIDE	-2.69729	0.822616	1.14048	Systemic	0.08
193	NICLOSAMIDE	0.12791	-0.2844	-0.702103	Systemic	0.4
194	TETRAHYDROZOLINE HYDROCHLORIDE	-0.719001	-0.970549	0.91229	Systemic	10
195	CETRIMONIUM BROMIDE	-1.45606	0.549638	-0.0719774	Topical	0.4
196	PROGESTERONE	-1.3177	1.18349	-0.883308	Systemic	0.08
197	RUTIN	-0.480805	2.13572	-3.09716	Systemic	2
198	PIMOZIDE	-1.27498	-0.23078	0.763409	Systemic	2
199	ERGOCALCIFEROL	0.262709	-0.467845	-0.427911	Systemic	0.4
200	ERYTHROMYCIN ETHYLSUCCINATE	-2.32285	0.507046	1.33263	Systemic	2
201	ATOVAQUONE	-2.64144	2.30599	0.00221779	Systemic	2
202	ENILCONAZOLE SULFATE	-0.732155	-0.392723	0.388379	Topical (vetinary)	10
203	BERBERINE CHLORIDE	-1.1412	0.806682	-0.402001	Systemic	0.08
204	ISOPROPAMIDE IODIDE	0.647994	0.90137	-2.63374	Systemic	10
205	PUROMYCIN DIHYDROCHLORIDE	0.520976	0.0428857	-0.956994	Topical/ systemic	0.4
206	ACONITINE	-0.659598	0.560952	-0.515851	Systemic	2
207	EXEMESTANE	-1.11808	-0.224161	0.894158	Systemic	2
208	CHLORHEXIDINE DIHYDROCHLORIDE	-0.88214	-0.182616	0.513979	Topical	2
209	ERYTHROMYCIN ETHYLSUCCINATE	-1.51165	-0.264035	1.75791	Systemic	0.08
210	ESTRADIOL CYPIONATE	-1.8281	0.569034	0.884564	Systemic	10
211	TROPISETRON HYDROCHLORIDE	-1.01705	1.71378	-1.11082	Systemic	2
212	CYCLOSPORINE	0.100784	-0.484956	-0.0377319	Systemic	0.4
213	BROXYQUINOLINE	-0.409093	2.38931	-2.70883	Topical	2
214	2-THIOURACIL	-0.0151264	2.08435	-2.90476	Systemic	2
215	FUSIDIC ACID	-1.06949	1.13647	-0.482401	Topical/ systemic	10
216	BENZYL ISOTHIOCYANATE	-1.15082	2.73473	-1.11161	Systemic	2
217	HYDROXYPROGESTERONE CAPROATE	-1.32323	2.17537	-0.843103	Systemic	2
218	PROTOPORPHYRIN IX	-2.41541	2.13934	0.508845	Systemic	0.08
219	EPIRUBICIN HYDROCHLORIDE	-0.00182276	-0.471472	0.260713	Systemic	0.08
220	INDOMETHACIN	-0.469639	0.00983003	0.173281	Systemic	0.4
221	BENZETHONIUM CHLORIDE	-1.38572	0.748494	0.466056	Topical	0.08
222	2-THIOURACIL	-0.73844	2.54739	-1.388	Systemic	10
223	PENTAMIDINE ISETHIONATE	-1.08778	0.429525	0.557808	Systemic	0.4
224	SULOCTIDIL	-1.10457	0.0514379	1.15916	Systemic	0.08
225	OLSALAZINE SODIUM	-1.64077	0.401055	1.45081	Systemic	0.08
226	LEVODOPA	-1.91618	0.712259	1.39012	Systemic	0.08
227	PIMOZIDE	-1.47224	0.256827	1.42124	Systemic	0.08
228	PODOFILOX	-0.27483	1.03145	-0.885596	Topical	0.4
229	FUSIDIC ACID	-0.502477	-0.274731	0.942002	Topical/ systemic	2
230	FENOFIBRATE	-0.772833	0.423377	0.307322	Systemic	0.08
231	ESTRADIOL CYPIONATE	-1.63632	0.769584	0.918694	Systemic	0.08
232	CHLORHEXIDINE DIHYDROCHLORIDE	-0.983468	0.232495	0.779833	Topical	0.08
233	Teniposide	-0.239465	-0.348297	0.639918	Systemic	0.4
234	RUTIN	-1.84512	1.40857	0.48052	Systemic	0.08
235	SULOCTIDIL	-1.49135	0.190371	2.17917	Systemic	2
236	ATENOLOL	0.832341	-0.988079	0.691171	Systemic	2
237	NONOXYNOL-9	-1.13083	0.631254	0.654004	Topical	0.08
238	BENZETHONIUM CHLORIDE	-0.495741	0.81898	-0.278448	Topical	0.4
239	CHLOROTHIAZIDE	-0.0167575	1.33992	-1.15536	Systemic	2
240	SULISOBENZONE	-1.70381	0.953932	1.06221	Topical	0.08
241	ETHACRIDINE LACTATE	0.481728	0.504672	-0.477388	Topical/ systemic	0.4
242	ECONAZOLE NITRATE	-0.632653	1.83707	-0.872098	Topical	2
243	TROPISETRON HYDROCHLORIDE	-1.4769	0.77417	1.20807	Systemic	0.08
244	PIROCTONE OLAMINE	-1.11406	1.25121	0.13484	Topical	0.08
245	NONOXYNOL-9	-0.471837	0.760304	0.0150186	Topical	0.4
246	INDOMETHACIN	-1.3884	0.540151	1.7054	Systemic	2
247	NICLOSAMIDE	0.734435	0.654563	-0.612193	Systemic	2
248	ISOXSUPRINE HYDROCHLORIDE	-0.416417	1.25212	-0.538559	Systemic	10
249	DORAMECTIN	-0.763592	1.49253	-0.389519	Systemic (vetinary)	0.08
250	ISOXSUPRINE HYDROCHLORIDE	-0.778942	0.0746078	1.33478	Systemic	2
251	MERCAPTOPURINE	-1.00215	1.83547	-0.393675	Systemic	0.08
252	ATENOLOL	-1.71549	0.816601	1.58931	Systemic	0.08
253	Cladribine	-0.352253	0.809072	-0.165482	Systemic	0.08
254	ISOPROPAMIDE IODIDE	0.814429	-1.14375	1.39327	Systemic	2
255	FUSIDIC ACID	-2.16784	1.65154	1.25385	Topical/ systemic	0.08
256	ENILCONAZOLE SULFATE	1.3156	2.73975	-2.80733	Topical (vetinary)	0.4
257	METHOXSALEN	-0.266859	1.00891	-0.304439	Systemic	0.4
258	THONZONIUM BROMIDE	-0.0246884	1.81699	-1.04828	Topical	2
259	NITAZOXANIDE	0.435809	1.28786	-1.02515	Systemic	0.08
260	PHENFORMIN HYDROCHLORIDE	2.20777	0.908645	-1.06578	Systemic	0.08
261	Topotecan	0.602575	0.157073	0.163812	Systemic	0.4
262	ITRACONAZOLE	-1.38419	0.994021	1.18594	Systemic	0.08
263	NITROXOLINE	0.711237	-0.0823662	0.371506	Topical/ systemic	0.08
264	LEVODOPA	0.981617	0.443233	-0.388537	Systemic	0.4
265	CHLOROQUINE DIPHOSPHATE	-1.02496	1.19608	0.498752	Systemic	0.08
266	EXEMESTANE	1.63368	-0.00406372	0.01568	Systemic	10
267	ETICLOPRIDE HYDROCHLORIDE	-1.18446	3.08423	-0.231852	Systemic	10
268	PROGESTERONE	0.790989	0.907229	-0.735414	Systemic	0.4
269	THONZONIUM BROMIDE	-0.688762	1.42328	-0.131254	Topical	0.08
270	ECONAZOLE NITRATE	1.48773	0.340926	-0.25688	Topical	0.08
271	IVERMECTIN	-0.542309	1.01534	0.2014	Systemic	0.08
272	ISOXSUPRINE HYDROCHLORIDE	-1.28693	1.53858	0.575436	Systemic	0.08
273	DOCOSANOL	-1.23513	0.707885	1.73187	Topical	0.08
274	IFENPRODIL TARTRATE	-1.25448	0.802383	1.59875	Systemic	0.08
275	LEVODOPA	-1.00401	2.77392	-0.202637	Systemic	10
276	ESTRADIOL CYPIONATE	-0.453904	0.373204	1.20578	Systemic	2
277	OLSALAZINE SODIUM	-0.561682	0.617294	1.0215	Systemic	0.4
278	LOPERAMIDE HYDROCHLORIDE	-0.968797	0.412588	2.33533	Systemic	2
279	LOPERAMIDE HYDROCHLORIDE	1.63741	1.12508	-0.914056	Systemic	0.4
280	DROFENINE HYDROCHLORIDE	-0.24166	1.74705	-0.459411	Systemic	0.08
281	PIROCTONE OLAMINE	0.516693	0.37311	0.31724	Topical	0.4
282	BROXALDINE	-0.44526	0.968881	0.448609	Topical	0.4
283	QUINACRINE HYDROCHLORIDE	1.25393	1.06429	-0.744958	Systemic	0.4
284	DEQUALINIUM CHLORIDE	-0.424346	0.784904	0.612893	Topical/ systemic	0.08
285	DOCOSANOL	0.787814	-0.755303	1.74314	Topical	0.4
286	SOLIFENACIN SUCCINATE	0.446862	-0.56389	1.8151	Systemic	2
287	PROTOPORPHYRIN IX	-0.49056	0.417373	1.41294	Systemic	2
288	ETICLOPRIDE HYDROCHLORIDE	-0.583964	1.38504	0.237895	Systemic	0.08
289	ETICLOPRIDE HYDROCHLORIDE	-0.780229	3.11702	-0.200801	Systemic	2
290	FENOFIBRATE	-0.698958	0.700403	1.36408	Systemic	2
291	PODOFILOX	-0.212486	0.686661	0.807081	Topical	2
292	CHLOROQUINE DIPHOSPHATE	-0.664085	0.646948	1.46259	Systemic	10
293	DOCOSANOL	0.835057	0.148636	0.629264	Topical	2
294	SANGUINARIUM CHLORIDE	-0.647894	1.23915	0.563851	Topical	0.08
295	HYDROXYPROGESTERONE CAPROATE	-0.648232	1.97749	0.0133416	Systemic	0.08
296	HEXETIDINE	0.565428	0.00649138	1.13207	Topical	0.4
297	METHYLTHIOURACIL	0.0398098	0.209243	1.25941	Systemic	10
298	LEVONORGESTREL	0.416133	0.216486	0.982494	Systemic	0.08
299	Cladribine	0.341987	2.96582	-0.916921	Systemic	2
300	METHYLBENZETHONIUM CHLORIDE	0.754692	0.0868245	0.922916	Topical	0.4
301	ACRIFLAVINIUM HYDROCHLORIDE	1.34124	0.760701	-0.115588	Topical/ systemic	0.08
302	Teniposide	-0.212767	1.95364	-0.280217	Systemic	0.08
303	PAPAVERINE HYDROCHLORIDE	-0.144467	1.64775	-0.147853	Systemic	0.08
304	PENTAMIDINE ISETHIONATE	1.56703	1.17073	-0.474341	Systemic	0.08
305	IFENPRODIL TARTRATE	0.945831	0.860072	-0.110862	Systemic	0.4
306	NIKETHAMIDE	-0.332316	0.538393	1.61102	Systemic	0.08
307	CETRIMONIUM BROMIDE	-0.429194	1.2797	0.529511	Topical	0.08
308	HEXETIDINE	0.801089	2.47684	-0.959574	Topical	2
309	BENZYL ISOTHIOCYANATE	-0.797869	1.7034	0.741344	Systemic	0.08
310	CHLOROTHIAZIDE	-0.716974	1.23858	0.999385	Systemic	10
311	ESTRADIOL CYPIONATE	0.0694861	0.588527	1.08883	Systemic	0.4
312	SOLIFENACIN SUCCINATE	0.979717	0.22269	0.985814	Systemic	0.4
313	Topotecan	-0.581324	2.21362	0.361146	Systemic	10
314	PHENFORMIN HYDROCHLORIDE	-0.00899005	1.64302	0.181852	Systemic	0.4
315	DEQUALINIUM CHLORIDE	-0.290539	1.1707	0.986419	Topical/ systemic	0.4
316	SANGUINARIUM CHLORIDE	-0.111197	1.25608	0.623957	Topical	0.4
317	BROXYQUINOLINE	0.420951	2.40208	-0.374647	Topical	0.08
318	PIMOZIDE	0.389788	1.62884	0.1383	Systemic	0.4
319	SOLIFENACIN SUCCINATE	-1.26821	1.73976	2.75431	Systemic	0.08
320	ABAMECTIN (avermectin B1a shown)	0.176738	1.21828	0.580427	Systemic	0.4
321	PROFLAVINE HEMISULFATE	1.82415	0.894384	0.246508	Topical	0.08
322	METHYLENE BLUE	1.46318	1.6685	-0.333342	Systemic	0.08
323	ATENOLOL	0.157467	0.597206	1.66188	Systemic	0.4
324	CHLOROTHIAZIDE	-0.119997	1.05602	1.23116	Systemic	0.4
325	MERCAPTOPURINE	-0.55662	1.07323	2.14817	Systemic	0.4
326	PAPAVERINE HYDROCHLORIDE	0.275209	1.40418	0.538711	Systemic	2
327	ERYTHROMYCIN ETHYLSUCCINATE	0.477988	1.84016	0.172439	Systemic	0.4
328	LOPERAMIDE HYDROCHLORIDE	-0.371708	1.7554	1.10905	Systemic	0.08
329	HEXETIDINE	3.14359	1.1563	0.297729	Topical	0.08
330	ERYTHROMYCIN ETHYLSUCCINATE	1.66248	0.330418	1.65546	Systemic	10
331	ACONITINE	1.06338	1.50542	0.178501	Systemic	0.4
332	IFENPRODIL TARTRATE	-0.235229	1.42984	1.2122	Systemic	10
333	ECONAZOLE NITRATE	-0.891546	2.10001	1.77272	Topical	0.4
334	AMSACRINE	2.53839	0.404776	1.58251	Systemic	0.4
335	IRINOTECAN HYDROCHLORIDE	0.0829049	1.61569	0.914036	Systemic	0.08
336	EPIRUBICIN HYDROCHLORIDE	-0.17224	4.35598	0.551233	Systemic	10
337	ALEXIDINE HYDROCHLORIDE	1.42979	1.0859	0.847308	Topical/ systemic	0.4
338	ISOPROPAMIDE IODIDE	0.439407	1.12253	1.24042	Systemic	0.4
339	PAPAVERINE HYDROCHLORIDE	-0.422302	2.43001	1.17558	Systemic	0.4
340	PROTOPORPHYRIN IX	-0.940513	2.83837	1.97966	Systemic	0.4
341	EXEMESTANE	1.10312	0.584695	2.03201	Systemic	0.4
342	HYDROXYPROGESTERONE CAPROATE	0.421262	1.22851	1.34451	Systemic	0.4
343	RUTIN	0.423207	4.51932	0.287046	Systemic	10
344	BENZYL ISOTHIOCYANATE	-0.39315	2.06049	1.51134	Systemic	0.4
345	FENOFIBRATE	0.948239	1.8404	0.462542	Systemic	0.4
346	DROFENINE HYDROCHLORIDE	0.357073	3.21887	0.537947	Systemic	10
347	SULISOBENZONE	0.407654	1.09605	2.01165	Topical	0.4
348	DROFENINE HYDROCHLORIDE	-0.0723098	1.79119	1.47504	Systemic	0.4
349	2-THIOURACIL	0.0157709	1.37178	1.93191	Systemic	0.4
350	BROXALDINE	2.13764	1.58159	0.574956	Topical	0.08
351	EPIRUBICIN HYDROCHLORIDE	-0.446026	2.21955	1.77839	Systemic	2
352	Cladribine	0.216846	1.44998	1.65341	Systemic	0.4
353	LEVONORGESTREL	0.123327	1.31434	2.01852	Systemic	2
354	ETICLOPRIDE HYDROCHLORIDE	0.748565	1.14899	1.64771	Systemic	0.4
355	AZACITIDINE	0.82499	1.42776	1.19124	Systemic	0.4
356	DROFENINE HYDROCHLORIDE	0.386929	2.17924	1.12795	Systemic	2
357	IRINOTECAN HYDROCHLORIDE	1.03624	1.14638	1.62591	Systemic	2
358	DAUNORUBICIN	-0.225371	1.79778	2.77935	Systemic	0.08
359	CICLOPIROX OLAMINE	0.674253	2.51269	0.87452	Topical	0.4
360	BROXYQUINOLINE	0.132384	1.73359	2.00284	Topical	0.4
361	CHLOROACETOXYQUINOLINE	-0.249458	2.64694	1.8136	Unkown	0.4
362	EPIRUBICIN HYDROCHLORIDE	0.313628	1.54915	2.3421	Systemic	0.4
363	IVERMECTIN	0.224183	1.78201	1.90533	Systemic	0.4
364	LEVODOPA	0.281976	1.73532	1.91239	Systemic	2
365	DORAMECTIN	0.881865	1.48541	1.62195	Systemic (vetinary)	0.4
366	PROFLAVINE HEMISULFATE	0.790033	1.27722	2.22171	Topical	0.4
367	CHLOROACETOXYQUINOLINE	0.986558	2.06923	1.16761	Unkown	2
368	ISOXSUPRINE HYDROCHLORIDE	1.88	1.56119	1.28157	Systemic	0.4
369	HEXACHLOROPHENE	2.70391	2.17273	0.892344	Topical	0.4
370	ATOVAQUONE	-0.208795	2.80337	2.28747	Systemic	0.4
371	CHLOROACETOXYQUINOLINE	1.77775	2.36188	0.892856	Unkown	0.08
372	NITAZOXANIDE	0.734555	1.89635	1.51723	Systemic	0.4
373	NITAZOXANIDE	0.441885	2.746	1.267	Systemic	10
374	ITRACONAZOLE	0.830116	2.15038	1.23185	Systemic	0.4
375	METHYLENE BLUE	0.680799	1.81327	1.91299	Systemic	0.4
376	TROPISETRON HYDROCHLORIDE	0.816186	2.34666	1.28088	Systemic	0.4
377	LEVONORGESTREL	0.631188	2.88247	1.33151	Systemic	10
378	CHLOROQUINE DIPHOSPHATE	1.48278	1.95091	1.26007	Systemic	0.4
379	IRINOTECAN HYDROCHLORIDE	0.111077	2.53709	2.35502	Systemic	0.4
380	LEVONORGESTREL	0.74153	1.94032	1.78032	Systemic	0.4
381	THONZONIUM BROMIDE	0.647395	2.26268	1.7402	Topical	0.4
382	NITAZOXANIDE	1.92355	2.4593	1.07281	Systemic	2
383	NITROXOLINE	0.441749	2.41935	2.15957	Topical/ systemic	0.4
384	CHLORHEXIDINE DIHYDROCHLORIDE	1.20673	2.11395	1.59583	Topical	0.4
385	RUTIN	0.925402	1.84795	2.23905	Systemic	0.4
386	MITOMYCIN	1.20281	1.78643	2.8875	Systemic	0.4

## Sheet: Ranked Hit List
Supplementary Data 1: The OCR screen results
		Z SCORE			TOPICAL/ SYSTEMIC	CONCENTRATION (μM)
1	PYRVINIUM PAMOATE	-13.8453	-13.8453	-13.8453	Systemic	10
2	BERBERINE CHLORIDE	-13.4885	-13.6952	-13.4613	Systemic	10
3	NICLOSAMIDE	-12.3179	-12.6623	-12.4889	Systemic	10
4	ACRIFLAVINIUM HYDROCHLORIDE	-12.5728	-12.2845	-12.1687	Systemic	10
5	SORAFENIB	-11.3321	-11.9995	-13.1151	Systemic	10
6	EMETINE DIHYDROCHLORIDE	-11.4462	-11.764	-12.2656	Systemic	10
7	DACTINOMYCIN	-10.0609	-9.05334	-9.60014	Systemic	2
8	PLICAMYCIN	-8.70945	-7.69192	-8.018	Systemic	10
9	SULOCTIDIL	-8.2678	-7.14003	-8.23006	Systemic	10
10	TENIPOSIDE	-7.48691	-6.67371	-9.31146	Systemic	2
11	PENTAMIDINE ISETHIONATE	-7.61592	-4.78056	-7.54254	Systemic	10
12	DAUNORUBICIN	-6.26391	-5.76839	-6.85505	Systemic	2
13	THIOGUANINE	-5.80878	-5.18777	-5.69896	Systemic	2
14	AMSACRINE	-3.25906	-6.0344	-6.28637	Systemic	10
15	PHENFORMIN HYDROCHLORIDE	-6.09049	-3.30913	-5.9416	Systemic	10
16	IRINOTECAN HYDROCHLORIDE	-3.68419	-4.73899	-5.73614	Systemic	10
17	ITRACONAZOLE	-5.60045	-2.54456	-4.90739	Systemic	10
18	MITOMYCIN	-3.33044	-3.16391	-5.4871	Systemic	10
19	ATOVAQUONE	-5.92074	-1.45348	-3.26621	Systemic	10
20	HYDROXYPROGESTERONE CAPROATE	-5.20403	-1.62622	-3.59477	Systemic	10
21	CYCLOSPORINE	-2.79953	-3.72295	-2.67838	Systemic	10
22	LANATOSIDE C	-2.22421	-4.71529	-2.71694	Systemic	0.4
23	MERCAPTOPURINE	-3.18699	-1.40368	-3.81966	Systemic	2
24	QUINACRINE HYDROCHLORIDE	-2.34887	-3.65319	-1.40954	Systemic	2
25	FENOFIBRATE	-1.47646	-5.80705	-1.16552	Systemic	10
